# Supplementary material for: Patterned mechanical feedback establishes a global myosin gradient
Source: Nat Commun. 2022 Nov 17;13:7050. doi: 10.1038/s41467-022-34518-9 (PMC9672098; doi:10.1038/s41467-022-34518-9)
Supplement: Supplementary file 5 — Source Data [file 41467_2022_34518_MOESM5_ESM.zip]

Archive with 12 entries (12 files):
- Source Data/1.xlsx
- Source Data/2.xlsx
- Source Data/3.xlsx
- Source Data/4.xlsx
- Source Data/5.xlsx
- Source Data/SI1.xlsx
- Source Data/SI3.xlsx
- Source Data/SI4.xlsx
- Source Data/SI5.xlsx
- Source Data/SI6.xlsx
- Source Data/SI7.xlsx
- Source Data/SI8.xlsx
