# Supplementary material for: Patterned mechanical feedback establishes a global myosin gradient
Source: Nat Commun. 2022 Nov 17;13:7050. doi: 10.1038/s41467-022-34518-9 (PMC9672098; doi:10.1038/s41467-022-34518-9)
Supplement: Supplementary file 5 — Source Data [file 41467_2022_34518_MOESM5_ESM.zip › Source Data/1.xlsx]

## Sheet: Panel D
Time	junctional accumulation
-10	0.0634
-9.5	0.064
-9	0.0636
-8.5	0.064
-8	0.0645
-7.5	0.0645
-7	0.0641
-6.5	0.0651
-6	0.065
-5.5	0.0655
-5	0.0656
-4.5	0.0649
-4	0.066
-3.5	0.0664
-3	0.0661
-2.5	0.0663
-2	0.0674
-1.5	0.0678
-1	0.0679
-0.5	0.0674
0	0.0688
0.5	0.0675
1	0.0683
1.5	0.069
2	0.0692
2.5	0.0704
3	0.0705
3.5	0.0697
4	0.0718
4.5	0.0716
5	0.0727
5.5	0.0719
6	0.0732
6.5	0.0734
7	0.0749
7.5	0.0757
8	0.0763
8.5	0.0751
9	0.0766
9.5	0.0765
10	0.079
10.5	0.0802
11	0.0818
11.5	0.0806
12	0.0825
12.5	0.081
13	0.0836
13.5	0.0832
14	0.0852
14.5	0.0837
15	0.0894
15.5	0.0895
16	0.088
16.5	0.0891
17	0.0914
17.5	0.0897
18	0.093
18.5	0.092
19	0.0945
19.5	0.0954
20	0.0938
20.5	0.0977
21	0.0993
21.5	0.1022
22	0.0998
22.5	0.0969
23	0.1041
23.5	0.1006
24	0.1047
24.5	0.1035
25	0.1069
25.5	0.1043
26	0.1072
26.5	0.1042
27	0.1067
27.5	0.1114
28	0.1076
28.5	0.1084
29	0.1096
29.5	0.1072
30	0.1137
30.5	0.1124
31	0.1137
31.5	0.1123
32	0.1102
32.5	0.111
33	0.1123
33.5	0.1118
34	0.1125
34.5	0.1095
35	0.1085
35.5	0.1063
36	0.109
36.5	0.1084
37	0.1044
37.5	0.1095
38	0.1118
38.5	0.1114
39	0.1104
39.5	0.1067

## Sheet: Panel E1
Time	junctional accumulation
-10	0.0664
-9.5	0.0668
-9	0.0664
-8.5	0.067
-8	0.067
-7.5	0.0679
-7	0.0669
-6.5	0.0673
-6	0.0678
-5.5	0.0678
-5	0.0677
-4.5	0.0683
-4	0.0683
-3.5	0.0684
-3	0.0684
-2.5	0.068
-2	0.0698
-1.5	0.0698
-1	0.0702
-0.5	0.0705
0	0.0705
0.5	0.0708
1	0.0701
1.5	0.0711
2	0.071
2.5	0.0725
3	0.0723
3.5	0.0708
4	0.0724
4.5	0.074
5	0.0757
5.5	0.0744
6	0.076
6.5	0.0747
7	0.0774
7.5	0.0793
8	0.0785
8.5	0.0775
9	0.0822
9.5	0.0817
10	0.0821
10.5	0.0856
11	0.0872
11.5	0.0872
12	0.0877
12.5	0.0858
13	0.0903
13.5	0.089
14	0.0944
14.5	0.0909
15	0.0971
15.5	0.0952
16	0.0976
16.5	0.1013
17	0.1036
17.5	0.103
18	0.1067
18.5	0.1036
19	0.1054
19.5	0.1075
20	0.1084
20.5	0.1115
21	0.1128
21.5	0.115
22	0.1091
22.5	0.108
23	0.1181
23.5	0.1121
24	0.1158
24.5	0.1179
25	0.1234
25.5	0.1196
26	0.1167
26.5	0.1178
27	0.1203
27.5	0.1266
28	0.1204
28.5	0.1153
29	0.1173
29.5	0.1141

## Sheet: Panel E2
Time	junctional accumulation
-10	0.0645
-9.5	0.0651
-9	0.0644
-8.5	0.0647
-8	0.0653
-7.5	0.0653
-7	0.0652
-6.5	0.0652
-6	0.0655
-5.5	0.0656
-5	0.0653
-4.5	0.0648
-4	0.0662
-3.5	0.0665
-3	0.0659
-2.5	0.0666
-2	0.0679
-1.5	0.0674
-1	0.0685
-0.5	0.0685
0	0.0689
0.5	0.0682
1	0.0693
1.5	0.0693
2	0.0692
2.5	0.0698
3	0.0701
3.5	0.07
4	0.0709
4.5	0.0711
5	0.072
5.5	0.0724
6	0.0735
6.5	0.0725
7	0.0733
7.5	0.0746
8	0.0756
8.5	0.075
9	0.0762
9.5	0.0752
10	0.0785
10.5	0.0793
11	0.0802
11.5	0.0785
12	0.0803
12.5	0.0793
13	0.0822
13.5	0.0809
14	0.0834
14.5	0.084
15	0.0866
15.5	0.0862
16	0.0849
16.5	0.0862
17	0.0876
17.5	0.087
18	0.0892
18.5	0.0878
19	0.0896
19.5	0.0908
20	0.0884
20.5	0.093
21	0.0942
21.5	0.0965
22	0.0955
22.5	0.0934
23	0.0982
23.5	0.0957
24	0.1006
24.5	0.1001
25	0.1012
25.5	0.0999
26	0.1043
26.5	0.0998
27	0.1019
27.5	0.1062
28	0.105
28.5	0.1044
29	0.1056
29.5	0.1016

## Sheet: Panel E3
Time	junctional accumulation
-10	0.0666
-9.5	0.0682
-9	0.068
-8.5	0.0685
-8	0.069
-7.5	0.069
-7	0.0687
-6.5	0.0699
-6	0.07
-5.5	0.0692
-5	0.0691
-4.5	0.0689
-4	0.0702
-3.5	0.0692
-3	0.0687
-2.5	0.0697
-2	0.0696
-1.5	0.0692
-1	0.0691
-0.5	0.0688
0	0.0691
0.5	0.069
1	0.0703
1.5	0.0697
2	0.0699
2.5	0.0685
3	0.0691
3.5	0.0696
4	0.0691
4.5	0.07
5	0.0704
5.5	0.0703
6	0.0703
6.5	0.0701
7	0.0695
7.5	0.0703
8	0.0718
8.5	0.0721
9	0.073
9.5	0.0742
10	0.0731
10.5	0.0725
11	0.0732
11.5	0.0734
12	0.0735
12.5	0.0749
13	0.0749
13.5	0.074
14	0.0753
14.5	0.0767
15	0.0765
15.5	0.0762
16	0.0762
16.5	0.0755
17	0.0771
17.5	0.0784
18	0.0789
18.5	0.0775
19	0.0795
19.5	0.0797
20	0.0795
20.5	0.0782
21	0.0801
21.5	0.082
22	0.0812
22.5	0.0822
23	0.0826
23.5	0.0813
24	0.0846
24.5	0.082
25	0.0815
25.5	0.0819
26	0.0826
26.5	0.0847
27	0.0864
27.5	0.0842
28	0.0849
28.5	0.0848
29	0.083
29.5	0.0856

## Sheet: Panel G1
Time	Edge Length
-4.75	3.741
-4.5	3.7312
-4.25	3.7399
-4	3.7265
-3.75	3.7347
-3.5	3.7133
-3.25	3.732
-3	3.7196
-2.75	3.7508
-2.5	3.7238
-2.25	3.7412
-2	3.7393
-1.75	3.7311
-1.5	3.7375
-1.25	3.7082
-1	3.7194
-0.75	3.7323
-0.5	3.7107
-0.25	3.7089
0	3.7178
0.25	3.7141
0.5	3.7229
0.75	3.7309
1	3.7094
1.25	3.7306
1.5	3.7549
1.75	3.7361
2	3.7164
2.25	3.7485
2.5	3.7554
2.75	3.7377
3	3.7471
3.25	3.753
3.5	3.7554
3.75	3.7434
4	3.7593
4.25	3.7566
4.5	3.791
4.75	3.7925
5	3.7997
5.25	3.8174
5.5	3.8316
5.75	3.8447
6	3.8429
6.25	3.851
6.5	3.8356
6.75	3.8822
7	3.9023
7.25	3.9036
7.5	3.9376
7.75	3.943
8	3.9339
8.25	3.9629
8.5	3.9878
8.75	4.0069
9	4.0304
9.25	4.0553
9.5	4.0792
9.75	4.1142
10	4.1088
10.25	4.1141
10.5	4.1305
10.75	4.1522
11	4.164
11.25	4.1833
11.5	4.1829
11.75	4.1992
12	4.2194
12.25	4.2437
12.5	4.2499
12.75	4.2623
13	4.2676
13.25	4.2927
13.5	4.3346
13.75	4.3676
14	4.3706
14.25	4.3928
14.5	4.4366
14.75	4.455
15	4.5103
15.25	4.5413
15.5	4.5748
15.75	4.6304
16	4.6838
16.25	4.7099
16.5	4.7302
16.75	4.7928
17	4.8011
17.25	4.8413
17.5	4.8887
17.75	4.9163
18	4.9341
18.25	4.9603
18.5	4.9482
18.75	4.9757
19	4.9697
19.25	4.9565
19.5	4.9651
19.75	5.0079
20	4.9944
20.25	5.0225
20.5	5.0307
20.75	5.052
21	5.0413
21.25	5.0317
21.5	5.0854
21.75	5.0544
22	5.0594
22.25	5.0252
22.5	5.0422
22.75	5.0316
23	5.0594
23.25	5.0862
23.5	5.0704
23.75	5.1036
24	5.1408
24.25	5.1186
24.5	5.0737
24.75	5.1291
25	5.1703
25.25	5.1311
25.5	5.2154
25.75	5.1901
26	5.1679
26.25	5.1144
26.5	5.1196
26.75	5.1053
27	5.1101
27.25	5.131
27.5	5.1444
27.75	5.1407
28	5.0987
28.25	5.1352
28.5	5.1638
28.75	5.123
29	5.1663
29.25	5.1805
29.5	5.1701
29.75	5.201

## Sheet: Panel G2
Time	Edge Length
-4.75	3.6936
-4.5	3.6836
-4.25	3.6852
-4	3.6766
-3.75	3.6807
-3.5	3.6811
-3.25	3.6755
-3	3.6695
-2.75	3.6741
-2.5	3.6707
-2.25	3.6526
-2	3.6656
-1.75	3.678
-1.5	3.6589
-1.25	3.6744
-1	3.6756
-0.75	3.684
-0.5	3.6798
-0.25	3.6691
0	3.6762
0.25	3.6763
0.5	3.674
0.75	3.6764
1	3.6797
1.25	3.6678
1.5	3.6656
1.75	3.6683
2	3.6593
2.25	3.6635
2.5	3.6505
2.75	3.6576
3	3.6655
3.25	3.6608
3.5	3.6664
3.75	3.6746
4	3.6776
4.25	3.6866
4.5	3.6804
4.75	3.6811
5	3.6944
5.25	3.6986
5.5	3.7046
5.75	3.7072
6	3.6995
6.25	3.7106
6.5	3.7229
6.75	3.7162
7	3.7311
7.25	3.7357
7.5	3.7381
7.75	3.7367
8	3.7501
8.25	3.7571
8.5	3.7611
8.75	3.7779
9	3.7838
9.25	3.7991
9.5	3.7928
9.75	3.8045
10	3.8239
10.25	3.8244
10.5	3.8471
10.75	3.8473
11	3.8655
11.25	3.8743
11.5	3.8787
11.75	3.8933
12	3.9176
12.25	3.9218
12.5	3.92
12.75	3.9371
13	3.9473
13.25	3.9606
13.5	3.9721
13.75	3.9812
14	3.9991
14.25	4.006
14.5	4.0207
14.75	4.0322
15	4.0514
15.25	4.0648
15.5	4.0708
15.75	4.0888
16	4.1188
16.25	4.139
16.5	4.1659
16.75	4.1957
17	4.206
17.25	4.2093
17.5	4.2191
17.75	4.2383
18	4.2499
18.25	4.2415
18.5	4.2623
18.75	4.2804
19	4.3009
19.25	4.3059
19.5	4.3331
19.75	4.3339
20	4.3422
20.25	4.3572
20.5	4.3682
20.75	4.3824
21	4.391
21.25	4.4116
21.5	4.4183
21.75	4.4388
22	4.4397
22.25	4.4593
22.5	4.4818
22.75	4.4741
23	4.4615
23.25	4.481
23.5	4.4975
23.75	4.5511
24	4.5669
24.25	4.5697
24.5	4.5657
24.75	4.601
25	4.6154
25.25	4.6689
25.5	4.666
25.75	4.6519
26	4.6653
26.25	4.6861
26.5	4.683
26.75	4.734
27	4.7014
27.25	4.7238
27.5	4.7393
27.75	4.7074
28	4.7006
28.25	4.7146
28.5	4.6844
28.75	4.7652
29	4.7668
29.25	4.7105
29.5	4.7134
29.75	4.7865

## Sheet: Panel H
DV Position	Myosin rate	Delta Myosin rate
26.19	0.0255	0.0018
39.285	0.0248	0.002
52.38	0.0247	0.0024
65.475	0.0237	0.0024
78.57	0.0228	0.0026
91.665	0.0225	0.0025
104.76	0.0214	0.0021
117.855	0.0204	0.0018
130.95	0.0197	0.002
144.045	0.0186	0.0018
157.14	0.0172	0.0019
170.235	0.0159	0.0017
183.33	0.0146	0.0018
196.425	0.0128	0.002
209.52	0.0104	0.0019
222.615	0.0086	0.0021

## Sheet: Panel H prime
DV Position	Strain rate	Delta Strain rate
26.4519	0.0129	0.002
39.5469	0.0118	0.0019
52.6419	0.0102	0.0018
65.7369	0.0079	0.0012
78.8319	0.008	0.0013
91.9269	0.0074	0.001
105.022	0.0063	0.0009
118.117	0.0051	0.0007
131.212	0.0052	0.001
144.307	0.0045	0.0015
157.402	0.0035	0.0021
170.497	0.0042	0.0023
183.592	0.0026	0.0024
196.687	0.0007	0.0026
209.782	0.0007	0.0036
222.877	0.0003	0.0052

## Sheet: Panel I
20200128330					201910171530					202011231400					201910291630
Strain rate	Delta strain rate	myosin rate	Delta myosin rate		Strain rate	Delta strain rate	myosin rate	Delta myosin rate		Strain rate	Delta strain rate	myosin rate	Delta myosin rate		Strain rate	Delta strain rate	myosin rate	Delta myosin rate
0.0116	0.0032	0.0223	0.0023		0.0147	0.0027	0.0225	0.0034		0.013	0.0014	0.0257	0.0019		0.0157	0.0018	0.0228	0.002
0.0116	0.0029	0.0228	0.0023		0.0131	0.0021	0.0239	0.0034		0.0118	0.0015	0.0251	0.0022		0.013	0.0014	0.0226	0.0019
0.0087	0.0029	0.0206	0.0023		0.0112	0.0016	0.0245	0.0035		0.0112	0.0018	0.0247	0.0029		0.01	0.0011	0.022	0.0017
0.0071	0.0032	0.0191	0.0026		0.0096	0.0013	0.0224	0.0034		0.009	0.0017	0.0222	0.0032		0.0079	0.0012	0.0205	0.0016
0.005	0.0037	0.019	0.0023		0.0085	0.0013	0.0192	0.0033		0.008	0.0014	0.0209	0.0035		0.0065	0.0014	0.0185	0.0018
0.0033	0.0026	0.0182	0.0022		0.0073	0.0012	0.0183	0.0031		0.0079	0.0013	0.0207	0.0031		0.0055	0.0009	0.0177	0.0019
0.0034	0.0028	0.0173	0.0023		0.006	0.0011	0.0159	0.0026		0.0069	0.0013	0.0199	0.0025		0.0053	0.0011	0.0169	0.0017
0.0033	0.0024	0.0172	0.0023		0.0058	0.0011	0.015	0.0022		0.0063	0.0008	0.0201	0.002		0.0049	0.0014	0.0157	0.0017
0.0041	0.0022	0.016	0.0024		0.006	0.0011	0.0147	0.0018		0.0055	0.0009	0.0195	0.0022		0.0043	0.0015	0.0141	0.0015
0.0041	0.0017	0.0146	0.0032		0.004	0.0023	0.0139	0.0014		0.0055	0.0012	0.0181	0.002		0.0035	0.0016	0.012	0.0012
0.0048	0.0013	0.013	0.0037		0.0043	0.0023	0.0135	0.0013		0.0044	0.0016	0.017	0.0021		0.0031	0.0016	0.0103	0.0014
0.0055	0.0011	0.0113	0.0044		0.0039	0.0024	0.0128	0.0015		0.0042	0.0024	0.0157	0.0018		0.0028	0.0013	0.0102	0.0013
0.0054	0.0008	0.0092	0.0049		0.0033	0.0023	0.0126	0.0013		0.004	0.0026	0.0135	0.0017		0.0027	0.0013	0.0092	0.0013
0.0049	0.0006	0.0081	0.0051		0.0054	0.0018	0.0128	0.0017		0.0017	0.0026	0.0121	0.0019		0.0027	0.0013	0.0087	0.0015
0.0046	0.0006	0.0078	0.0047		0.0038	0.0011	0.0129	0.0018		0.001	0.0039	0.0092	0.002		0.0019	0.0013	0.0077	0.0012
0.0039	0.0008	0.0056	0.0046
