# Supplementary material for: Patterned mechanical feedback establishes a global myosin gradient
Source: Nat Commun. 2022 Nov 17;13:7050. doi: 10.1038/s41467-022-34518-9 (PMC9672098; doi:10.1038/s41467-022-34518-9)
Supplement: Supplementary file 5 — Source Data [file 41467_2022_34518_MOESM5_ESM.zip › Source Data/2.xlsx]

## Sheet: Panel H
Time	Edge length	Delte Edge length
-5	3.6391	0.0406
-4.5	3.6802	0.0408
-4	3.6799	0.0403
-3.5	3.6087	0.0402
-3	3.635	0.0409
-2.5	3.6211	0.0417
-2	3.5928	0.0422
-1.5	3.655	0.0453
-1	3.5605	0.0421
-0.5	3.5421	0.0429
0	3.5891	0.0437
0.5	3.5888	0.0421
1	3.6221	0.0427
1.5	3.6272	0.0426
2	3.6503	0.045
2.5	3.6523	0.0418
3	3.6574	0.0433
3.5	3.6633	0.0426
4	3.6783	0.0429
4.5	3.6913	0.042
5	3.71	0.0437
5.5	3.7497	0.0446
6	3.7684	0.0445
6.5	3.7698	0.0449
7	3.7943	0.0444
7.5	3.8075	0.0446
8	3.8145	0.0454
8.5	3.8327	0.0443
9	3.8753	0.0429
9.5	3.8751	0.0437
10	3.861	0.0441
10.5	3.8835	0.0445
11	3.9163	0.0437
11.5	3.9031	0.0434
12	3.9029	0.0434
12.5	3.9147	0.0443
13	3.9214	0.044
13.5	3.9282	0.0437

## Sheet: Panel I
Time	Junction accumulation	Delta junction accumulation
-5	0.079	0.0025
-4.5	0.0787	0.0027
-4	0.0782	0.0027
-3.5	0.0785	0.0023
-3	0.0783	0.0024
-2.5	0.0794	0.0024
-2	0.0799	0.0028
-1.5	0.0808	0.0027
-1	0.0809	0.0027
-0.5	0.0813	0.0025
0	0.0808	0.0018
0.5	0.081	0.002
1	0.0817	0.0021
1.5	0.0819	0.0021
2	0.0819	0.0021
2.5	0.0825	0.002
3	0.0845	0.0022
3.5	0.0867	0.0022
4	0.0869	0.0023
4.5	0.0879	0.0022
5	0.0884	0.0025
5.5	0.0903	0.0026
6	0.0893	0.0026
6.5	0.0888	0.0023
7	0.089	0.0022
7.5	0.092	0.0025
8	0.0944	0.0026
8.5	0.0941	0.0029
9	0.0947	0.0026
9.5	0.0943	0.0028
10	0.0949	0.0026
10.5	0.0945	0.0027
11	0.0953	0.0027
11.5	0.0968	0.0029
12	0.0979	0.0029
12.5	0.0992	0.003
13	0.0994	0.0031
13.5	0.098	0.003

## Sheet: Panel J
202102240900				202102250915				202102241100				202102251100				control
AP Distance	Strain rate	Delta strain rate		AP Distance	Strain rate	Delta strain rate		AP Distance	Strain rate	Delta strain rate		AP Distance	Strain rate	Delta strain rate		AP Distance	Strain rate	Delta strain rate
13.095	0.0119	0.0014		13.095	0.0113	0.0013		13.095	0.0075	0.001		13.095	0.013	0.0008		13.095	-0.0021	0.0026
39.285	0.0139	0.0016		39.285	0.0101	0.002		39.285	0.0062	0.0011		39.285	0.0131	0.0006		39.285	-0.001	0.0021
65.475	0.0121	0.0013		65.475	0.0108	0.0016		65.475	0.0039	0.001		65.475	0.0111	0.0007		65.475	-0.0012	0.0021
91.665	0.0095	0.0009		91.665	0.0095	0.0009		91.665	0.0045	0.0013		91.665	0.01	0.0004		91.665	-0.0007	0.0027
117.855	0.0077	0.0011		117.855	0.0079	0.0022		117.855	0.0042	0.0011		117.855	0.0087	0.0006		117.855	-0.0011	0.003
144.045	0.0084	0.0014		144.045	0.0078	0.0019		144.045	0.0032	0.0009		144.045	0.0061	0.0006		144.045	-0.0001	0.0028
170.235	0.0067	0.0022		170.235	0.007	0.001		170.235	0.001	0.0018		170.235	0.0053	0.0007		170.235	-0.0003	0.0038
				196.425	0.0069	0.002		196.425	0.0007	0.0029		196.425	0.0059	0.001		196.425	0.0012	0.0063
								222.615	0.0016	0.0027		222.615	0.0069	0.0022
