# Supplementary material for: Patterned mechanical feedback establishes a global myosin gradient
Source: Nat Commun. 2022 Nov 17;13:7050. doi: 10.1038/s41467-022-34518-9 (PMC9672098; doi:10.1038/s41467-022-34518-9)
Supplement: Supplementary file 5 — Source Data [file 41467_2022_34518_MOESM5_ESM.zip › Source Data/3.xlsx]

## Sheet: Panel D
Strain rate	Dorsal	Ventral
median	0.009	0.0065
25th percentile	0.0068	0.005
75th percentile	0.0113	0.0085
Lower Adjacent	0.0022	0.004
Upper Adjacent	0.0122	0.0115

## Sheet: Panel E
Myosin rate	Dorsal	Ventral
median	0.0218	0.025
25th percentile	0.0179	0.019
75th percentile	0.0315	0.029
Lower Adjacent	0.0076	0.008
Upper Adjacent	0.0432	0.038

## Sheet: Panel F
Strain rate	Delta strain rate	Myosin rate	Delta myosin rate
0.0091	0.0012	0.0218	0.0037
0.0078	0.002	0.017	0.0042
0.008	0.0017	0.0252	0.0049
0.02	0.0024	0.0432	0.0045
0.0201	0.0008	0.0372	0.0066
0.0088	0.0008	0.0195	0.0055
0.0057	0.0011	0.0181	0.0052
0.0122	0.0004	0.0238	0.0044
0.0101	0.0004	0.0304	0.0055
0.0105	0.0003	0.0349	0.0051
0.0031	0.002	0.0076	0.0059
0.0046	0.0021	0.0192	0.0076
0.0041	0.0025	0.0132	0.0088

## Sheet: Panel F prime
Strain rate	Delta strain rate	Myosin rate	Delta myosin rate
0.0077	0.0013	0.038	0.0058
0.0087	0.002	0.0292	0.0051
0.0082	0.0021	0.0292	0.0053
0.0115	0.0033	0.0322	0.0051
0.0093	0.0033	0.029	0.0022
0.007	0.0016	0.0216	0.0076
0.0058	0.0015	0.0219	0.0088
0.0047	0.0003	0.0175	0.0042
0.0055	0.0004	0.0248	0.0034
0.0061	0.0003	0.0305	0.0038
0.0031	0.002	0.0076	0.0059
0.0046	0.0021	0.0192	0.0076
0.0041	0.0025	0.0132	0.0088

## Sheet: Panel G
	Ventral DV	Dorsal DV	Ventral AP	Dorsal AP
Coefficient	3.543	2.282	3.815	2.186
Delta	0.214	0.162	0.533	0.275
