# Supplementary material for: Patterned mechanical feedback establishes a global myosin gradient
Source: Nat Commun. 2022 Nov 17;13:7050. doi: 10.1038/s41467-022-34518-9 (PMC9672098; doi:10.1038/s41467-022-34518-9)
Supplement: Supplementary file 5 — Source Data [file 41467_2022_34518_MOESM5_ESM.zip › Source Data/4.xlsx]

## Sheet: Panel C
Time	Strain rate	Myosin rate
0.3073	0.0007	0.0045
0.3842	-0.0013	0.0037
0.461	-0.0013	0.0034
0.5378	0.0003	0.0028
0.6147	0.0025	0.0023
0.6915	0.0041	0.0016
0.7683	0.0047	0.0007
0.8452	0.0044	-0.0005
0.922	0.0036	-0.001
0.9988	0.0029	-0.0002
1.0757	0.0027	0.0019
1.1525	0.0028	0.0041
1.2293	0.0026	0.0049
1.3062	0.0018	0.0035
1.383	0.0004	0.0004
1.4598	-0.0009	-0.0031
1.5367	-0.0015	-0.0059
1.6135	-0.001	-0.0072
1.6903	0.0007	-0.0066
1.7672	0.0028	-0.0044
1.844	0.0048	-0.0015
1.9208	0.0061	0.001
1.9977	0.0066	0.0026
2.0745	0.0057	0.0033
2.1513	0.0036	0.0031
2.2282	0.0015	0.0018
2.305	0.0009	-0.0003
2.3818	0.0021	-0.0027
2.4587	0.0038	-0.0045
2.5355	0.0044	-0.0047
2.6123	0.0032	-0.0027
2.6892	0.0012	0.001
2.766	-0.0007	0.0045
2.8428	-0.0016	0.0063
2.9197	-0.0014	0.0061
2.9965	-0.0001	0.0045
3.0733	0.0013	0.0027
3.1502	0.0016	0.0014
3.227	0.0006	0.0013
3.3038	-0.0011	0.0019
3.3807	-0.0024	0.0023
3.4575	-0.0024	0.002
3.5343	-0.0011	0.0012
3.6112	0.0009	0.0008
3.688	0.0025	0.0009
3.7648	0.0034	0.0008
3.8417	0.0036	0.0001
3.9185	0.0034	-0.0009
3.9953	0.0029	-0.0014
4.0722	0.0023	-0.0012
4.149	0.0019	-0.001
4.2258	0.0018	-0.0017
4.3027	0.0018	-0.0029
4.3795	0.0014	-0.0034
4.4563	0.0005	-0.0023
4.5332	-0.0008	0.0003
4.61	-0.0023	0.0033
4.6868	-0.004	0.0061
4.7637	-0.0061	0.0082
4.8405	-0.008	0.0094
4.9173	-0.0088	0.0093
4.9942	-0.0077	0.0072
5.071	-0.0048	0.0029
5.1478	-0.0016	-0.0026
5.2247	0.0006	-0.0077
5.3015	0.0017	-0.0108
5.3783	0.0023	-0.0114
5.4552	0.0029	-0.0096
5.532	0.0032	-0.0059
5.6088	0.0032	-0.0014
5.6857	0.0028	0.0024
5.7625	0.0018	0.0042
5.8393	0.0005	0.0044
5.9162	-0.0008	0.004
5.993	-0.0016	0.0038
6.0698	-0.0014	0.0034
6.1467	-0.0001	0.0022
6.2235	0.0017	0.0003
6.3003	0.0031	-0.0014
6.3772	0.003	-0.0015
6.454	0.0008	0.001
6.5308	-0.0032	0.0053
6.6077	-0.0074	0.0094
6.6845	-0.0101	0.0112
6.7613	-0.0109	0.0103
6.8382	-0.0109	0.0076
6.915	-0.0113	0.0047
6.9918	-0.0117	0.0027
7.0687	-0.0109	0.0017
7.1455	-0.0085	0.0011
7.2223	-0.0059	0.0002
7.2992	-0.0049	-0.0012
7.376	-0.0055	-0.0024
7.4528	-0.0066	-0.0031
7.5297	-0.0071	-0.0032
7.6065	-0.0074	-0.0031
7.6833	-0.0077	-0.0032
7.7602	-0.0082	-0.0042
7.837	-0.0096	-0.0076
7.9138	-0.0142	-0.0153

## Sheet: Panel D
	$\langle\frac{\dot m}{m}(t+\Delta t), \frac{\dot l}{l}(t)\rangle$					$\langle\frac{\dot m}{m}(t+\Delta t), \frac{\dot m}{m}(t)\rangle$					$\langle\frac{\dot l}{l}(t+\Delta t), \frac{\dot l}{l}(t)\rangle$					$\langle\frac{\dot g}{g}(t+\Delta t), \frac{\dot l}{l}(t)\rangle$
DeltaT	Correlation					Correlation					Correlation					Correlation
-1.5367	0.0198					-0.0485					-0.043					0.023
-1.4598	0.0108					-0.0212					-0.0434					0.0024
-1.383	0.0026					0.0117					-0.0481					-0.018
-1.3062	-0.0038					0.0405					-0.056					-0.0347
-1.2293	-0.005					0.0538					-0.0642					-0.0455
-1.1525	0.0021					0.0427					-0.0712					-0.0492
-1.0757	0.0182					0.0041					-0.0791					-0.0456
-0.9988	0.0404					-0.0589					-0.0926					-0.0348
-0.922	0.0623					-0.138					-0.114					-0.019
-0.8452	0.076					-0.2224					-0.1403					-0.003
-0.7683	0.0744					-0.3					-0.1638					0.0069
-0.6915	0.0545					-0.3596					-0.1733					0.0067
-0.6147	0.0132					-0.3882					-0.1661					-0.0019
-0.5378	-0.0446					-0.37					-0.1276					-0.0086
-0.461	-0.1081					-0.2881					-0.0459					-0.0116
-0.3842	-0.1681					-0.1302					0.0831					-0.0122
-0.3073	-0.2163					0.104					0.2628					-0.0147
-0.2305	-0.2476					0.3943					0.4823					-0.0217
-0.1537	-0.2542					0.6885					0.7191					-0.0314
-0.0768	-0.235					0.9142					0.9176					-0.0408
0	-0.1923					1					1					-0.0465
0.0768	-0.1349					0.9133					0.9123					-0.0502
0.1537	-0.0647					0.6844					0.6934					-0.05
0.2305	0.0051					0.3877					0.4388					-0.0437
0.3073	0.0648					0.099					0.2068					-0.0343
0.3842	0.106					-0.1331					0.0166					-0.0282
0.461	0.1269					-0.2889					-0.1118					-0.0202
0.5378	0.1277					-0.3704					-0.1833					-0.0106
0.6147	0.1141					-0.3896					-0.2061					0.0072
0.6915	0.0928					-0.3616					-0.2009					0.0286
0.7683	0.0691					-0.3023					-0.1838					0.046
0.8452	0.0459					-0.2258					-0.165					0.0507
0.922	0.0251					-0.1441					-0.1399					0.0472
0.9988	0.0089					-0.0692					-0.1144					0.0416
1.0757	-0.0022					-0.0116					-0.0981					0.0386
1.1525	-0.0086					0.0213					-0.094					0.0381
1.2293	-0.0104					0.0278					-0.0959					0.0356
1.3062	-0.0074					0.0129					-0.0955					0.0265
1.383	0					-0.0138					-0.0884					0.0098
1.4598	0.0092					-0.0413					-0.0747					-0.0112
1.5367	0.0163					-0.0611					-0.0583					-0.0316
1.6135	0.0184					-0.0688					-0.0426					-0.0471
1.6903	0.0146					-0.0641					-0.0275					-0.0541
1.7672	0.0061					-0.0497					-0.0114					-0.0508
1.844	-0.0039					-0.031					0.0027					-0.0388
1.9208	-0.0148					-0.0118					0.0146					-0.0247
1.9977	-0.0253					0.0052					0.028					-0.0151
2.0745	-0.0347					0.0171					0.0459					-0.0171

## Sheet: Panel E
Time	Strain rate	Myosin rate
-4.9942	-0.0002	0
-4.9173	-0.0003	0
-4.8405	-0.0003	-0.0001
-4.7637	-0.0004	0
-4.6868	-0.0004	0
-4.61	-0.0002	0
-4.5332	-0.0001	-0.0001
-4.4563	-0.0001	0
-4.3795	0	0
-4.3027	0	0.0001
-4.2258	-0.0001	0.0001
-4.149	0	0.0001
-4.0722	-0.0001	0.0001
-3.9953	0	-0.0001
-3.9185	0.0001	-0.0002
-3.8417	0	-0.0002
-3.7648	-0.0001	-0.0002
-3.688	0.0002	0
-3.6112	0.0002	0.0001
-3.5343	0	0.0003
-3.4575	-0.0002	0.0003
-3.3807	-0.0003	0.0003
-3.3038	-0.0003	0.0003
-3.227	-0.0001	0.0002
-3.1502	0.0001	0.0001
-3.0733	0	0
-2.9965	0	0
-2.9197	0.0001	0
-2.8428	-0.0001	0.0001
-2.766	-0.0002	0.0001
-2.6892	-0.0002	0
-2.6123	-0.0002	0
-2.5355	-0.0001	0
-2.4587	-0.0001	0
-2.3818	0.0001	-0.0002
-2.305	0.0002	-0.0002
-2.2282	0.0003	-0.0001
-2.1513	0.0002	-0.0001
-2.0745	0.0001	0
-1.9977	0.0001	0.0002
-1.9208	0	0.0003
-1.844	0.0001	0.0003
-1.7672	0.0001	0.0003
-1.6903	0.0001	0.0003
-1.6135	0.0001	0.0001
-1.5367	0.0001	0
-1.4598	0	-0.0001
-1.383	-0.0001	-0.0002
-1.3062	0.0001	-0.0003
-1.2293	0	-0.0003
-1.1525	0.0001	-0.0002
-1.0757	0.0002	0
-0.9988	0.0001	0.0002
-0.922	-0.0003	0.0005
-0.8452	-0.0006	0.0006
-0.7683	-0.0008	0.0007
-0.6915	-0.0011	0.0007
-0.6147	-0.0015	0.0007
-0.5378	-0.0019	0.0005
-0.461	-0.0022	0.0002
-0.3842	-0.0022	-0.0001
-0.3073	-0.0014	-0.0006
-0.2305	0.0001	-0.001
-0.1537	0.0021	-0.0014
-0.0768	0.0038	-0.0014
0	0.0042	-0.0011
0.0768	0.0038	-0.0007
0.1537	0.0025	-0.0002
0.2305	0.0008	0.0002
0.3073	-0.0005	0.0004
0.3842	-0.0012	0.0006
0.461	-0.0016	0.0007
0.5378	-0.0016	0.0007
0.6147	-0.0012	0.0007
0.6915	-0.0008	0.0005
0.7683	-0.0005	0.0003
0.8452	-0.0003	0.0001
0.922	-0.0001	0
0.9988	0	0.0001
1.0757	-0.0001	0.0001
1.1525	-0.0002	0.0003
1.2293	-0.0002	0.0001
1.3062	-0.0002	0
1.383	-0.0002	-0.0001
1.4598	-0.0003	-0.0002
1.5367	-0.0002	-0.0004
1.6135	-0.0002	-0.0005
1.6903	-0.0003	-0.0006
1.7672	-0.0002	-0.0006
1.844	-0.0002	-0.0006
1.9208	-0.0002	-0.0003
1.9977	-0.0001	-0.0002
2.0745	0.0001	-0.0002
2.1513	0.0001	-0.0002
2.2282	0.0002	-0.0003
2.305	0.0002	-0.0003
2.3818	0.0003	-0.0003
2.4587	0.0003	-0.0002
2.5355	0.0001	-0.0001
2.6123	0	0
2.6892	0	0
2.766	0	-0.0001
2.8428	-0.0002	-0.0002
2.9197	0	-0.0002
2.9965	0.0001	-0.0002
3.0733	0.0001	-0.0002
3.1502	-0.0001	-0.0002
3.227	-0.0001	-0.0001
3.3038	-0.0002	0
3.3807	-0.0003	0.0002
3.4575	-0.0002	0.0002
3.5343	0	0.0002
3.6112	0.0001	0.0001
3.688	0	0
3.7648	0.0001	-0.0002
3.8417	0	-0.0003
3.9185	0	-0.0003
3.9953	0	-0.0002
4.0722	-0.0002	-0.0001
4.149	-0.0002	0
4.2258	-0.0001	0
4.3027	-0.0001	0
4.3795	-0.0001	0
4.4563	0	0
4.5332	0	0
4.61	0	0
4.6868	0	0
4.7637	-0.0001	0
4.8405	-0.0002	-0.0001
4.9173	-0.0003	-0.0001
4.9942	-0.0002	-0.0002

## Sheet: Panel F
Time	Strain rate	Myosin rate	1000*d/dt rate
-1.5367	0.0001	0	-0.0926
-1.4598	0	-0.0001	-0.0915
-1.383	-0.0001	-0.0002	-0.0246
-1.3062	0.0001	-0.0003	-0.0523
-1.2293	0	-0.0003	0.0727
-1.1525	0.0001	-0.0002	0.2083
-1.0757	0.0002	0	0.269
-0.9988	0.0001	0.0002	0.2231
-0.922	-0.0003	0.0005	0.1845
-0.8452	-0.0006	0.0006	0.0305
-0.7683	-0.0008	0.0007	0.0492
-0.6915	-0.0011	0.0007	-0.0784
-0.6147	-0.0015	0.0007	-0.134
-0.5378	-0.0019	0.0005	-0.3026
-0.461	-0.0022	0.0002	-0.3536
-0.3842	-0.0022	-0.0001	-0.4383
-0.3073	-0.0014	-0.0006	-0.4681
-0.2305	0.0001	-0.001	-0.3101
-0.1537	0.0021	-0.0014	-0.011
-0.0768	0.0038	-0.0014	0.2184
0	0.0042	-0.0011	0.4246
0.0768	0.0038	-0.0007	0.4898
0.1537	0.0025	-0.0002	0.4131
0.2305	0.0008	0.0002	0.2635
0.3073	-0.0005	0.0004	0.1907
0.3842	-0.0012	0.0006	0.0536
0.461	-0.0016	0.0007	0.0457
0.5378	-0.0016	0.0007	-0.0485
0.6147	-0.0012	0.0007	-0.1493
0.6915	-0.0008	0.0005	-0.2465
0.7683	-0.0005	0.0003	-0.1902
0.8452	-0.0003	0.0001	-0.0752
0.922	-0.0001	0	0.0659
0.9988	0	0.0001	0.0568
1.0757	-0.0001	0.0001	0.1266
1.1525	-0.0002	0.0003	-0.1443
1.2293	-0.0002	0.0001	-0.1475
1.3062	-0.0002	0	-0.1249
1.383	-0.0002	-0.0001	-0.0791
1.4598	-0.0003	-0.0002	-0.1604
1.5367	-0.0002	-0.0004	-0.1224

## Sheet: Panel G
Time	ldotl	mdotm	T_ext
0	1	1	1
0.0200401	1.00588	0.994544	1.00084
0.0400802	1.01215	0.989543	1.00176
0.0601202	1.01868	0.985089	1.00275
0.0801603	1.02534	0.981246	1.00383
0.1002	1.03204	0.978054	1.005
0.12024	1.03868	0.975525	1.00627
0.140281	1.04518	0.973651	1.00763
0.160321	1.05149	0.972414	1.0091
0.180361	1.05755	0.97178	1.01067
0.200401	1.06332	0.97171	1.01235
0.220441	1.06875	0.972174	1.01414
0.240481	1.07379	0.973138	1.01605
0.260521	1.07841	0.974564	1.01807
0.280561	1.08258	0.976414	1.0202
0.300601	1.08626	0.978654	1.02244
0.320641	1.08942	0.981254	1.02478
0.340681	1.09202	0.98419	1.02722
0.360721	1.09402	0.987441	1.02976
0.380762	1.09538	0.990989	1.03238
0.400802	1.09606	0.994816	1.03508
0.420842	1.09604	0.998902	1.03783
0.440882	1.0953	1.00321	1.04064
0.460922	1.09382	1.00771	1.04348
0.480962	1.09159	1.01239	1.04635
0.501002	1.08862	1.01719	1.04922
0.521042	1.08492	1.02209	1.05209
0.541082	1.08055	1.027	1.05493
0.561122	1.07556	1.03188	1.05774
0.581162	1.07003	1.03663	1.0605
0.601202	1.06409	1.04115	1.06319
0.621242	1.05785	1.04536	1.06581
0.641283	1.05144	1.04914	1.06835
0.661323	1.045	1.0524	1.07079
0.681363	1.03864	1.05511	1.07314
0.701403	1.03243	1.05721	1.07537
0.721443	1.02645	1.05871	1.0775
0.741483	1.02077	1.0596	1.07952
0.761523	1.01542	1.05989	1.08143
0.781563	1.01045	1.05961	1.08322
0.801603	1.0059	1.05879	1.0849
0.821643	1.00179	1.05744	1.08647
0.841683	0.998177	1.05559	1.08794
0.861723	0.995093	1.05326	1.0893
0.881764	0.99257	1.05048	1.09057
0.901804	0.990638	1.04728	1.09174
0.921844	0.989327	1.0437	1.09282
0.941884	0.988668	1.03977	1.09381
0.961924	0.988694	1.03551	1.09473
0.981964	0.98943	1.03097	1.09557
1.002	0.990896	1.02618
1.02204	0.993102	1.0212
1.04208	0.996045	1.0161
1.06212	0.999701	1.01095
1.08216	1.00402	1.00583
1.1022	1.00894	1.00085
1.12224	1.01438	0.996103
1.14228	1.02023	0.991693
1.16232	1.02638	0.987702
1.18236	1.03274	0.984201
1.2024	1.0392	0.981237
1.22244	1.04567	0.97884
1.24248	1.05205	0.977032
1.26253	1.05827	0.975822
1.28257	1.06426	0.975188
1.30261	1.06998	0.975101
1.32265	1.07537	0.975526
1.34269	1.08041	0.976427
1.36273	1.08506	0.977766
1.38277	1.0893	0.979507
1.40281	1.09308	0.981616
1.42285	1.09639	0.984061
1.44289	1.09918	0.986829
1.46293	1.1014	0.989912
1.48297	1.103	0.993294
1.50301	1.10396	0.996954
1.52305	1.10423	1.00087
1.54309	1.10379	1.00502
1.56313	1.10262	1.00939
1.58317	1.10071	1.01393
1.60321	1.09806	1.01863
1.62325	1.09469	1.02342
1.64329	1.09062	1.02827
1.66333	1.0859	1.03311
1.68337	1.0806	1.03788
1.70341	1.07482	1.04248
1.72345	1.06865	1.04683
1.74349	1.06223	1.05083
1.76353	1.05566	1.05441
1.78357	1.04905	1.05749
1.80361	1.04251	1.06003
1.82365	1.03611	1.06201
1.84369	1.02992	1.0634
1.86373	1.024	1.0642
1.88377	1.0184	1.06443
1.90381	1.01314	1.06413
1.92385	1.00826	1.0633
1.94389	1.00376	1.06201
1.96393	0.999682	1.06027
1.98397	0.996025	1.05813
2.00401	0.992806	1.05562
2.02405	0.990035	1.05279
2.04409	0.987734	1.04965
2.06413	0.985939	1.04622
2.08417	0.984682	1.04251
2.10421	0.983982	1.03856
2.12425	0.983859	1.03438
2.14429	0.984329	1.03002
2.16433	0.985402	1.0255
2.18437	0.987081	1.02088
2.20441	0.98936	1.0162
2.22445	0.992218	1.01151
2.24449	0.995624	1.00689
2.26453	0.999566	1.00236
2.28457	1.00401	0.997972
2.30461	1.00891	0.993804
2.32465	1.01416	0.989931
2.34469	1.01968	0.986424
2.36473	1.02539	0.983341
2.38477	1.0312	0.980725
2.40481	1.03702	0.978604
2.42485	1.04279	0.976991
2.44489	1.04844	0.975886
2.46493	1.05392	0.975268
2.48497	1.05923	0.975094
2.50501	1.06432	0.975339
2.52505	1.06916	0.975978
2.54509	1.07372	0.976985
2.56513	1.07797	0.978333
2.58517	1.0819	0.979992
2.60521	1.08549	0.981934
2.62525	1.0887	0.984132
2.64529	1.09154	0.986559
2.66533	1.09399	0.989184
2.68537	1.09605	0.99197
2.70541	1.09773	0.994888
2.72545	1.09901	0.997915
2.74549	1.09991	1.00103
2.76553	1.10041	1.00421
2.78557	1.10053	1.00743
2.80561	1.10028	1.01067
2.82565	1.09966	1.0139
2.84569	1.09871	1.01709
2.86573	1.09743	1.02022
2.88577	1.09587	1.02327
2.90581	1.09405	1.02619
2.92585	1.09201	1.02897
2.94589	1.0898	1.03158
2.96593	1.08746	1.03397
2.98597	1.08504	1.03613
3.00601	1.0826	1.03803
3.02605	1.08019	1.03964
3.04609	1.07785	1.04095
3.06613	1.07563	1.04195
3.08617	1.07357	1.04263
3.10621	1.07169	1.04301
3.12625	1.07004	1.04309
3.14629	1.06865	1.04285
3.16633	1.06757	1.04232
3.18637	1.06681	1.04149
3.20641	1.06642	1.04039
3.22645	1.06642	1.03902
3.24649	1.06683	1.03741
3.26653	1.06766	1.03558
3.28657	1.06891	1.03359
3.30661	1.07054	1.03149
3.32665	1.07256	1.02931
3.34669	1.07494	1.0271
3.36673	1.07766	1.02489
3.38677	1.08069	1.02272
3.40681	1.08401	1.02064
3.42685	1.08757	1.01869
3.44689	1.09132	1.01689
3.46693	1.09523	1.01529
3.48697	1.09922	1.01392
3.50701	1.10326	1.01281
3.52705	1.10728	1.01198
3.54709	1.11125	1.01143
3.56713	1.11512	1.01118
3.58717	1.11886	1.01121
3.60721	1.12242	1.01153
3.62725	1.12578	1.01212
3.64729	1.12891	1.01298
3.66733	1.13177	1.0141
3.68737	1.13434	1.01545
3.70741	1.1366	1.01703
3.72745	1.13852	1.01882
3.74749	1.14008	1.0208
3.76754	1.14127	1.02296
3.78758	1.14208	1.02528
3.80762	1.14248	1.02774
3.82766	1.14247	1.03032
3.8477	1.14205	1.03301
3.86774	1.14122	1.03577
3.88778	1.13998	1.03858
3.90782	1.13838	1.0414
3.92786	1.13644	1.04419
3.9479	1.13419	1.04691
3.96794	1.13166	1.04955
3.98798	1.12889	1.05207
4.00802	1.12593	1.05442
4.02806	1.12282	1.05659
4.0481	1.11962	1.05853
4.06814	1.11638	1.06022
4.08818	1.11315	1.06163
4.10822	1.11001	1.06273
4.12826	1.10701	1.0635
4.1483	1.10421	1.06391
4.16834	1.10166	1.06397
4.18838	1.09939	1.06367
4.20842	1.09746	1.06303
4.22846	1.0959	1.06204
4.2485	1.09474	1.06072
4.26854	1.09402	1.05909
4.28858	1.09378	1.05716
4.30862	1.09404	1.05495
4.32866	1.09484	1.05247
4.3487	1.0962	1.04978
4.36874	1.09811	1.04689
4.38878	1.10057	1.04386
4.40882	1.10358	1.04075
4.42886	1.10709	1.03762
4.4489	1.11108	1.03451
4.46894	1.11549	1.03151
4.48898	1.12026	1.02867
4.50902	1.12533	1.02604
4.52906	1.13064	1.02368
4.5491	1.1361	1.02162
4.56914	1.14167	1.01991
4.58918	1.14726	1.01856
4.60922	1.15283	1.01758
4.62926	1.15833	1.01698
4.6493	1.16369	1.01676
4.66934	1.1689	1.0169
4.68938	1.17389	1.01739
4.70942	1.17865	1.01822
4.72946	1.18313	1.01936
4.7495	1.18731	1.0208
4.76954	1.19117	1.02252
4.78958	1.19467	1.02449
4.80962	1.1978	1.02669
4.82966	1.20054	1.0291
4.8497	1.20287	1.0317
4.86974	1.20477	1.03447
4.88978	1.20624	1.03739
4.90982	1.20725	1.04045
4.92986	1.20776	1.04364
4.9499	1.20777	1.04696
4.96994	1.20727	1.05037
4.98998	1.20626	1.05385
5.01002	1.20475	1.05738
5.03006	1.20275	1.06093
5.0501	1.20029	1.06446
5.07014	1.19741	1.06793
5.09018	1.19414	1.07131
5.11022	1.19052	1.07456
5.13026	1.1866	1.07765
5.1503	1.18241	1.08056
5.17034	1.17803	1.08324
5.19038	1.17352	1.08564
5.21042	1.16896	1.08772
5.23046	1.16441	1.08946
5.2505	1.15995	1.09082
5.27054	1.15563	1.09178
5.29058	1.15152	1.09234
5.31062	1.14767	1.09248
5.33066	1.14411	1.09223
5.3507	1.14086	1.0916
5.37074	1.13797	1.09061
5.39078	1.13548	1.08925
5.41082	1.13341	1.08756
5.43086	1.1318	1.08554
5.4509	1.13068	1.08323
5.47094	1.13006	1.08064
5.49098	1.12998	1.07779
5.51102	1.13045	1.07474
5.53106	1.13146	1.0715
5.5511	1.13302	1.06813
5.57114	1.13511	1.06468
5.59118	1.13771	1.0612
5.61122	1.1408	1.05773
5.63126	1.14434	1.05433
5.6513	1.14826	1.05108
5.67134	1.15252	1.048
5.69138	1.15704	1.04518
5.71142	1.16175	1.04264
5.73146	1.1666	1.04043
5.7515	1.17151	1.03857
5.77154	1.17642	1.03708
5.79158	1.18126	1.03598
5.81162	1.18597	1.03529
5.83166	1.19049	1.03499
5.8517	1.19477	1.03508
5.87174	1.19876	1.03556
5.89178	1.20241	1.03641
5.91182	1.20569	1.03761
5.93186	1.20855	1.03914
5.9519	1.21097	1.04098
5.97194	1.21291	1.04311
5.99198	1.21435	1.0455
6.01202	1.21526	1.04815
6.03206	1.2156	1.05101
6.0521	1.21538	1.05408
6.07214	1.21456	1.05733
6.09218	1.21314	1.06074
6.11222	1.21113	1.06425
6.13226	1.20854	1.06785
6.1523	1.2054	1.07148
6.17234	1.20176	1.0751
6.19238	1.19767	1.07864
6.21242	1.19319	1.08205
6.23246	1.18839	1.08528
6.25251	1.18336	1.08827
6.27255	1.17816	1.09097
6.29259	1.1729	1.09332
6.31263	1.16763	1.09529
6.33267	1.16245	1.09685
6.35271	1.15743	1.09797
6.37275	1.15262	1.09863
6.39279	1.14809	1.09883
6.41283	1.14389	1.09858
6.43287	1.14007	1.09787
6.45291	1.13666	1.09674
6.47295	1.1337	1.09518
6.49299	1.13124	1.09323
6.51303	1.1293	1.0909
6.53307	1.12793	1.08822
6.55311	1.12717	1.08519
6.57315	1.12706	1.08183
6.59319	1.12764	1.07818
6.61323	1.12893	1.07426
6.63327	1.13093	1.07014
6.65331	1.13366	1.06585
6.67335	1.1371	1.06147
6.69339	1.14121	1.05707
6.71343	1.14595	1.05273
6.73347	1.15123	1.04853
6.75351	1.157	1.04455
6.77355	1.16316	1.04087
6.79359	1.16961	1.03755
6.81363	1.17627	1.03466
6.83367	1.18302	1.03224
6.85371	1.18978	1.03033
6.87375	1.19647	1.02892
6.89379	1.20303	1.02803
6.91383	1.20938	1.02763
6.93387	1.21548	1.02772
6.95391	1.22128	1.02826
6.97395	1.22675	1.02923
6.99399	1.23185	1.03059
7.01403	1.23654	1.03232
7.03407	1.2408	1.03438
7.05411	1.2446	1.03676
7.07415	1.2479	1.03941
7.09419	1.25069	1.04233
7.11423	1.25293	1.04548
7.13427	1.25461	1.04885
7.15431	1.25568	1.05242
7.17435	1.25611	1.05618
7.19439	1.25588	1.06012
7.21443	1.25497	1.06421
7.23447	1.25338	1.06842
7.25451	1.2511	1.07273
7.27455	1.24817	1.07709
7.29459	1.2446	1.08147
7.31463	1.24045	1.0858
7.33467	1.23578	1.09003
7.35471	1.23066	1.0941
7.37475	1.22517	1.09796
7.39479	1.21939	1.10154
7.41483	1.21343	1.10478
7.43487	1.20738	1.10761
7.45491	1.20134	1.11
7.47495	1.19541	1.1119
7.49499	1.18967	1.11328
7.51503	1.18419	1.11414
7.53507	1.17903	1.11445
7.55511	1.17427	1.11424
7.57515	1.16994	1.11351
7.59519	1.16611	1.11227
7.61523	1.16281	1.11054
7.63527	1.16009	1.10835
7.65531	1.158	1.10571
7.67535	1.15658	1.10265
7.69539	1.15587	1.0992
7.71543	1.15591	1.09538
7.73547	1.15674	1.09124
7.75551	1.15838	1.08681
7.77555	1.16088	1.08212
7.79559	1.16424	1.07723
7.81563	1.16845	1.07223
7.83567	1.17346	1.06719
7.85571	1.1792	1.06223
7.87575	1.18557	1.05747
7.89579	1.19246	1.05301
7.91583	1.19973	1.04895
7.93587	1.20727	1.04538
7.95591	1.21495	1.04235
7.97595	1.22267	1.03989
7.99599	1.23035	1.03802
8.01603	1.2379	1.03672
8.03607	1.24527	1.03599
8.05611	1.25239	1.03581
8.07615	1.25922	1.03614
8.09619	1.26571	1.03694
8.11623	1.27183	1.03819
8.13627	1.27755	1.03984
8.15631	1.28284	1.04185
8.17635	1.28767	1.0442
8.19639	1.29202	1.04686
8.21643	1.29585	1.0498
8.23647	1.29914	1.05298
8.25651	1.30187	1.0564
8.27655	1.304	1.06003
8.29659	1.3055	1.06385
8.31663	1.30636	1.06785
8.33667	1.30654	1.072
8.35671	1.30605	1.07628
8.37675	1.30484	1.08069
8.39679	1.3029	1.08521
8.41683	1.30023	1.08982
8.43687	1.29683	1.09449
8.45691	1.29276	1.09915
8.47695	1.28805	1.10376
8.49699	1.28279	1.10825
8.51703	1.27707	1.11255
8.53707	1.27098	1.11658
8.55711	1.26465	1.12028
8.57715	1.25818	1.12357
8.59719	1.25165	1.12642
8.61723	1.24517	1.12878
8.63727	1.23884	1.13061
8.65731	1.23274	1.13189
8.67735	1.22695	1.13261
8.69739	1.22154	1.13277
8.71743	1.21657	1.13236
8.73747	1.21209	1.1314
8.75752	1.20817	1.12991
8.77756	1.20485	1.12791
8.7976	1.20216	1.12543
8.81764	1.20017	1.12249
8.83768	1.19892	1.11912
8.85772	1.19845	1.11534
8.87776	1.19881	1.11118
8.8978	1.20004	1.10668
8.91784	1.20216	1.10189
8.93788	1.2052	1.09687
8.95792	1.20913	1.09169
8.97796	1.21393	1.08645
8.998	1.21953	1.08124
9.01804	1.22584	1.07617
9.03808	1.23275	1.07137
9.05812	1.24012	1.06695
9.07816	1.24783	1.06299
9.0982	1.25573	1.05957
9.11824	1.26371	1.05674
9.13828	1.27165	1.05453
9.15832	1.27946	1.05295
9.17836	1.28706	1.05198
9.1984	1.29438	1.0516
9.21844	1.30135	1.05179
9.23848	1.30793	1.05251
9.25852	1.31406	1.05373
9.27856	1.31972	1.0554
9.2986	1.32485	1.0575
9.31864	1.32941	1.05998
9.33868	1.33337	1.06283
9.35872	1.33669	1.06602
9.37876	1.3393	1.06952
9.3988	1.34117	1.07333
9.41884	1.34224	1.07743
9.43888	1.34244	1.08182
9.45892	1.34173	1.08648
9.47896	1.34008	1.09139
9.499	1.33745	1.09653
9.51904	1.33384	1.10186
9.53908	1.32927	1.10733
9.55912	1.32378	1.11289
9.57916	1.31746	1.11843
9.5992	1.31041	1.12387
9.61924	1.30276	1.1291
9.63928	1.29466	1.13402
9.65932	1.28627	1.13851
9.67936	1.27776	1.14247
9.6994	1.26927	1.14582
9.71944	1.26093	1.14852
9.73948	1.25285	1.15051
9.75952	1.24512	1.1518
9.77956	1.2378	1.1524
9.7996	1.23096	1.15233
9.81964	1.22462	1.15161
9.83968	1.21884	1.15028
9.85972	1.21364	1.14838
9.87976	1.20906	1.14596
9.8998	1.20512	1.14304
9.91984	1.20187	1.13966
9.93988	1.19934	1.13585
9.95992	1.19758	1.13164
9.97996	1.19663	1.12705
10	1.19654	1.1221

## Sheet: Panel H
Delta_t	ldot/l mdot/m correlation	mdot/m auto correlation
-1.6	0.00849897	-0.00909881
-1.54483	0.00879945	-0.00251609
-1.48966	0.00725842	0.00775386
-1.43448	0.00359667	0.0206218
-1.37931	-0.00169154	0.033
-1.32414	-0.00697449	0.0409594
-1.26897	-0.0101594	0.0412764
-1.21379	-0.0101283	0.0326673
-1.15862	-0.00688154	0.0154846
-1.10345	-0.0012154	-0.00876848
-1.04828	0.00553457	-0.0379389
-0.993103	0.0119758	-0.0706801
-0.937931	0.016726	-0.107366
-0.882759	0.018392	-0.14854
-0.827586	0.0159819	-0.192272
-0.772414	0.00917428	-0.234013
-0.717241	-0.00159701	-0.268992
-0.662069	-0.0152808	-0.294575
-0.606897	-0.0305696	-0.310019
-0.551724	-0.0469934	-0.312777
-0.496552	-0.0653071	-0.296479
-0.441379	-0.0860971	-0.2537
-0.386207	-0.108837	-0.179418
-0.331034	-0.131745	-0.0707684
-0.275862	-0.15274	0.0750696
-0.22069	-0.169701	0.260483
-0.165517	-0.179791	0.482808
-0.110345	-0.178314	0.721571
-0.0551724	-0.157625	0.920831
0	-0.109876	1
0.0551724	-0.0339971	0.920831
0.110345	0.0528945	0.721571
0.165517	0.130406	0.482808
0.22069	0.188337	0.260483
0.275862	0.22489	0.0750696
0.331034	0.241921	-0.0707684
0.386207	0.242226	-0.179418
0.441379	0.228551	-0.2537
0.496552	0.203818	-0.296479
0.551724	0.171691	-0.312777
0.606897	0.136161	-0.310019
0.662069	0.100601	-0.294575
0.717241	0.0670405	-0.268992
0.772414	0.036428	-0.234013
0.827586	0.00990437	-0.192272
0.882759	-0.0110674	-0.14854
0.937931	-0.0254507	-0.107366
0.993103	-0.0335506	-0.0706801
1.04828	-0.0367751	-0.0379389
1.10345	-0.036874	-0.00876848
1.15862	-0.0352176	0.0154846
1.21379	-0.0322615	0.0326673
1.26897	-0.0279727	0.0412764
1.32414	-0.0227131	0.0409594
1.37931	-0.0174466	0.033
1.43448	-0.0132278	0.0206218
1.48966	-0.0107613	0.00775386
1.54483	-0.00988619	-0.00251609
1.6	-0.00984339	-0.00909881

## Sheet: Panel I
Time	ldot/l	mdot/m
-3.75	0.0152222	-0.0584434
-3.71231	0.0121743	-0.0507294
-3.67462	0.00590116	-0.036999
-3.63693	-0.00358182	-0.0200975
-3.59925	-0.0157635	-0.0031614
-3.56156	-0.0296055	0.011154
-3.52387	-0.0436163	0.0210593
-3.48618	-0.0560268	0.0256645
-3.44849	-0.0652533	0.0249435
-3.4108	-0.070355	0.0196229
-3.37312	-0.0708664	0.0107199
-3.33543	-0.0661472	-0.00108865
-3.29774	-0.0552734	-0.0155293
-3.26005	-0.0378958	-0.0319867
-3.22236	-0.0150952	-0.0488018
-3.18467	0.0108811	-0.0635904
-3.14698	0.03778	-0.0744307
-3.1093	0.0642254	-0.080809
-3.07161	0.0896556	-0.0834856
-3.03392	0.113579	-0.0833795
-2.99623	0.134746	-0.0803201
-2.95854	0.150799	-0.0727347
-2.92085	0.158716	-0.0586561
-2.88317	0.155804	-0.0371766
-2.84548	0.140532	-0.00910316
-2.80779	0.112748	0.023467
-2.7701	0.0734539	0.0579477
-2.73241	0.02454	0.0917278
-2.69472	-0.0312649	0.122165
-2.65704	-0.0903273	0.146452
-2.61935	-0.148306	0.161786
-2.58166	-0.200924	0.166049
-2.54397	-0.244971	0.158634
-2.50628	-0.278774	0.140737
-2.46859	-0.301829	0.114741
-2.4309	-0.314017	0.0830796
-2.39322	-0.314968	0.0474058
-2.35553	-0.303825	0.00854149
-2.31784	-0.279584	-0.0328981
-2.28015	-0.241824	-0.0757614
-2.24246	-0.191273	-0.118082
-2.20477	-0.129734	-0.157433
-2.16709	-0.0595009	-0.191553
-2.1294	0.0169157	-0.218648
-2.09171	0.0960732	-0.23692
-2.05402	0.172319	-0.243637
-2.01633	0.237698	-0.235125
-1.97864	0.284044	-0.208513
-1.94095	0.305762	-0.163968
-1.90327	0.301011	-0.105215
-1.86558	0.271042	-0.038124
-1.82789	0.219089	0.0311008
-1.7902	0.149521	0.0970311
-1.75251	0.0670045	0.155556
-1.71482	-0.0242328	0.204039
-1.67714	-0.120539	0.240984
-1.63945	-0.218352	0.265398
-1.60176	-0.313628	0.276398
-1.56407	-0.401689	0.273354
-1.52638	-0.477659	0.256252
-1.48869	-0.537292	0.225781
-1.45101	-0.577777	0.183135
-1.41332	-0.597991	0.129824
-1.37563	-0.597984	0.0676504
-1.33794	-0.578104	-0.00115736
-1.30025	-0.53868	-0.0735868
-1.26256	-0.480574	-0.145617
-1.22487	-0.405995	-0.21256
-1.18719	-0.319233	-0.269515
-1.1495	-0.227502	-0.311118
-1.11181	-0.141331	-0.331273
-1.07412	-0.0731482	-0.324485
-1.03643	-0.0340265	-0.288561
-0.998744	-0.0307263	-0.226339
-0.961055	-0.0649422	-0.14486
-0.923367	-0.134665	-0.0527796
-0.885678	-0.236334	0.0422915
-0.84799	-0.366814	0.135551
-0.810302	-0.52455	0.22539
-0.772613	-0.708815	0.311751
-0.734925	-0.916566	0.392607
-0.697236	-1.1389	0.460836
-0.659548	-1.35997	0.504133
-0.621859	-1.55801	0.507459
-0.584171	-1.70621	0.455609
-0.546482	-1.77527	0.336341
-0.508794	-1.74011	0.145588
-0.471106	-1.58774	-0.107865
-0.433417	-1.32042	-0.402322
-0.395729	-0.953708	-0.707617
-0.35804	-0.511914	-0.99174
-0.320352	-0.0215832	-1.22862
-0.282663	0.495233	-1.40445
-0.244975	1.02365	-1.51807
-0.207286	1.55302	-1.57488
-0.169598	2.0713	-1.57929
-0.13191	2.56022	-1.52997
-0.0942211	2.99306	-1.41887
-0.0565327	3.33696	-1.23413
-0.0188442	3.56023	-0.966787
0.0188442	3.6426	-0.61973
0.0565327	3.5832	-0.214166
0.0942211	3.40148	0.211822
0.13191	3.13002	0.613702
0.169598	2.80347	0.954436
0.207286	2.44997	1.21387
0.244975	2.08822	1.38963
0.282663	1.72913	1.49149
0.320352	1.37913	1.53413
0.35804	1.04295	1.53139
0.395729	0.725504	1.4934
0.433417	0.432789	1.4261
0.471106	0.171805	1.33248
0.508794	-0.0507391	1.21449
0.546482	-0.230254	1.07529
0.584171	-0.36544	0.920426
0.621859	-0.45817	0.7577
0.659548	-0.512471	0.595613
0.697236	-0.533479	0.441638
0.734925	-0.527058	0.301333
0.772613	-0.500038	0.178548
0.810302	-0.460395	0.0760994
0.84799	-0.416692	-0.00389477
0.885678	-0.376851	-0.0602753
0.923367	-0.34697	-0.0933837
0.961055	-0.330755	-0.105371
0.998744	-0.329533	-0.100013
1.03643	-0.342651	-0.0821321
1.07412	-0.368359	-0.0567508
1.11181	-0.40496	-0.028188
1.1495	-0.45131	0.000388476
1.18719	-0.506065	0.0265166
1.22487	-0.566412	0.0475078
1.26256	-0.627508	0.06005
1.30025	-0.683172	0.0608703
1.33794	-0.727329	0.0479087
1.37563	-0.755323	0.0210355
1.41332	-0.764326	-0.0181796
1.45101	-0.752784	-0.0672987
1.48869	-0.719885	-0.123535
1.52638	-0.66615	-0.183389
1.56407	-0.594709	-0.242023
1.60176	-0.511464	-0.293673
1.63945	-0.42345	-0.333269
1.67714	-0.336791	-0.357947
1.71482	-0.255811	-0.367249
1.75251	-0.183383	-0.362213
1.7902	-0.12165	-0.344339
1.82789	-0.0725054	-0.315142
1.86558	-0.0377221	-0.276295
1.90327	-0.0188756	-0.229821
1.94095	-0.0171551	-0.177885
1.97864	-0.0330028	-0.122532
2.01633	-0.0654947	-0.0660341
2.05402	-0.111736	-0.0116436
2.09171	-0.166926	0.0363145
2.1294	-0.225414	0.0735125
2.16709	-0.28204	0.0970275
2.20477	-0.332778	0.105936
2.24246	-0.374483	0.100905
2.28015	-0.404402	0.083379
2.31784	-0.420115	0.0550387
2.35553	-0.420171	0.0179241
2.39322	-0.404874	-0.0250488
2.4309	-0.376201	-0.0700616
2.46859	-0.336569	-0.113343
2.50628	-0.287495	-0.152409
2.54397	-0.229349	-0.186515
2.58166	-0.162311	-0.215947
2.61935	-0.0878127	-0.240598
2.65704	-0.00953019	-0.258724
2.69472	0.0666768	-0.266864
2.73241	0.134017	-0.261259
2.7701	0.186741	-0.240035
2.80779	0.221829	-0.204629
2.84548	0.239414	-0.159449
2.88317	0.241771	-0.110061
2.92085	0.231645	-0.061091
2.95854	0.210871	-0.01495
2.99623	0.179959	0.0280654
3.03392	0.138843	0.0684238
3.07161	0.0882858	0.105662
3.1093	0.0309416	0.137513
3.14698	-0.0286097	0.160375
3.18467	-0.0848594	0.170814
3.22236	-0.132923	0.167297
3.26005	-0.169741	0.151068
3.29774	-0.194121	0.125435
3.33543	-0.205897	0.0940799
3.37312	-0.205472	0.0599891
3.4108	-0.19424	0.0256791
3.44849	-0.174975	-0.00623858
3.48618	-0.151269	-0.0332359
3.52387	-0.1264	-0.0536283
3.56156	-0.102493	-0.0671494
3.59925	-0.0803914	-0.0749684
3.63693	-0.0601995	-0.0791285
3.67462	-0.0422981	-0.081578
3.71231	-0.0281769	-0.083328
3.75	-0.0201918	-0.0843758
