# Supplementary material for: Patterned mechanical feedback establishes a global myosin gradient
Source: Nat Commun. 2022 Nov 17;13:7050. doi: 10.1038/s41467-022-34518-9 (PMC9672098; doi:10.1038/s41467-022-34518-9)
Supplement: Supplementary file 5 — Source Data [file 41467_2022_34518_MOESM5_ESM.zip › Source Data/5.xlsx]

## Sheet: Panel B
DV position	feedback coefficient	Myosin measured	Delta myosin measured	Strain rate fit	Delta Strain rate fit
0	2	-0.0108315	-0.0108315	0.148328	0.0552698
2.24349	1.99327	-0.0104246	-0.0104246	0.148493	0.0555926
4.48698	1.98653	-0.00966265	-0.00966265	0.148814	0.0562247
6.73047	1.9798	-0.00864812	-0.00864812	0.149273	0.057139
8.97396	1.97306	-0.00751147	-0.00751147	0.149848	0.0582956
11.2175	1.96633	-0.00639204	-0.00639204	0.150516	0.0596435
13.4609	1.9596	-0.00541738	-0.00541738	0.15126	0.0611233
15.7044	1.95286	-0.00468018	-0.00468018	0.152073	0.0626711
17.9479	1.94613	-0.00421693	-0.00421693	0.152959	0.064224
20.1914	1.93939	-0.00400285	-0.00400285	0.153938	0.0657249
22.4349	1.93266	-0.00397855	-0.00397855	0.155042	0.0671294
24.6784	1.92593	-0.00409031	-0.00409031	0.156309	0.0684082
26.9219	1.91919	-0.00431029	-0.00431029	0.157784	0.06955
29.1654	1.91246	-0.00463284	-0.00463284	0.1595	0.0705602
31.4089	1.90572	-0.005061	-0.005061	0.161478	0.0714566
33.6524	1.89899	-0.00559436	-0.00559436	0.163715	0.0722639
35.8959	1.89226	-0.00622219	-0.00622219	0.166177	0.0730064
38.1393	1.88552	-0.00692279	-0.00692279	0.1688	0.0737015
40.3828	1.87879	-0.00766706	-0.00766706	0.171489	0.0743536
42.6263	1.87205	-0.00842237	-0.00842237	0.174132	0.0749532
44.8698	1.86532	-0.00915496	-0.00915496	0.176601	0.0754761
47.1133	1.85859	-0.00983722	-0.00983722	0.178775	0.0758854
49.3568	1.85185	-0.010451	-0.010451	0.180542	0.0761369
51.6003	1.84512	-0.0109851	-0.0109851	0.181818	0.0761844
53.8438	1.83838	-0.0114346	-0.0114346	0.182548	0.0759855
56.0873	1.83165	-0.0117991	-0.0117991	0.18271	0.0755062
58.3308	1.82492	-0.0120797	-0.0120797	0.182315	0.0747254
60.5743	1.81818	-0.0122759	-0.0122759	0.1814	0.0736359
62.8177	1.81145	-0.0123833	-0.0123833	0.180018	0.0722438
65.0612	1.80471	-0.0123939	-0.0123939	0.17823	0.0705672
67.3047	1.79798	-0.0122962	-0.0122962	0.176098	0.0686325
69.5482	1.79125	-0.0120783	-0.0120783	0.173681	0.0664719
71.7917	1.78451	-0.0117313	-0.0117313	0.171031	0.0641203
74.0352	1.77778	-0.0112522	-0.0112522	0.168194	0.0616158
76.2787	1.77104	-0.0106477	-0.0106477	0.165219	0.0589999
78.5222	1.76431	-0.00993599	-0.00993599	0.162157	0.0563198
80.7657	1.75758	-0.0091465	-0.0091465	0.159065	0.0536292
83.0092	1.75084	-0.0083177	-0.0083177	0.156011	0.0509889
85.2527	1.74411	-0.00749283	-0.00749283	0.153064	0.0484646
87.4961	1.73737	-0.00671519	-0.00671519	0.150293	0.0461221
89.7396	1.73064	-0.00602316	-0.00602316	0.147755	0.0440208
91.9831	1.72391	-0.00544701	-0.00544701	0.14549	0.0422084
94.2266	1.71717	-0.00500709	-0.00500709	0.143514	0.0407154
96.4701	1.71044	-0.00471249	-0.00471249	0.14182	0.039553
98.7136	1.7037	-0.00456012	-0.00456012	0.140378	0.0387141
100.957	1.69697	-0.00453453	-0.00453453	0.139143	0.0381768
103.201	1.69024	-0.00460821	-0.00460821	0.138063	0.037909
105.444	1.6835	-0.00474441	-0.00474441	0.137087	0.0378732
107.688	1.67677	-0.00490299	-0.00490299	0.136174	0.0380304
109.931	1.67003	-0.00504595	-0.00504595	0.135292	0.0383426
112.175	1.6633	-0.00514185	-0.00514185	0.134427	0.0387733
114.418	1.65657	-0.00516931	-0.00516931	0.133572	0.0392869
116.662	1.64983	-0.00511815	-0.00511815	0.132733	0.0398475
118.905	1.6431	-0.00498901	-0.00498901	0.131915	0.0404187
121.149	1.63636	-0.00479158	-0.00479158	0.131126	0.0409629
123.392	1.62963	-0.0045423	-0.0045423	0.130368	0.0414428
125.635	1.6229	-0.00426092	-0.00426092	0.129639	0.0418234
127.879	1.61616	-0.0039672	-0.0039672	0.128932	0.042074
130.122	1.60943	-0.00367826	-0.00367826	0.128235	0.0421709
132.366	1.60269	-0.00340676	-0.00340676	0.127534	0.0420994
134.609	1.59596	-0.00316054	-0.00316054	0.126812	0.0418539
136.853	1.58923	-0.00294425	-0.00294425	0.126056	0.0414392
139.096	1.58249	-0.0027616	-0.0027616	0.125252	0.040869
141.34	1.57576	-0.00261728	-0.00261728	0.12439	0.040164
143.583	1.56902	-0.0025168	-0.0025168	0.123464	0.0393501
145.827	1.56229	-0.00246453	-0.00246453	0.122469	0.0384553
148.07	1.55556	-0.00246178	-0.00246178	0.121405	0.0375078
150.314	1.54882	-0.00250547	-0.00250547	0.120271	0.0365336
152.557	1.54209	-0.00258866	-0.00258866	0.119073	0.0355552
154.801	1.53535	-0.00270137	-0.00270137	0.117814	0.0345905
157.044	1.52862	-0.0028318	-0.0028318	0.116501	0.0336525
159.288	1.52189	-0.00296826	-0.00296826	0.11514	0.0327497
161.531	1.51515	-0.00310059	-0.00310059	0.113738	0.031886
163.775	1.50842	-0.00322107	-0.00322107	0.112302	0.0310618
166.018	1.50168	-0.00332443	-0.00332443	0.110837	0.0302739
168.262	1.49495	-0.00340717	-0.00340717	0.109349	0.0295164
170.505	1.48822	-0.00346692	-0.00346692	0.107844	0.0287808
172.749	1.48148	-0.00350178	-0.00350178	0.106326	0.0280567
174.992	1.47475	-0.00350984	-0.00350984	0.104801	0.0273323
177.236	1.46801	-0.00348981	-0.00348981	0.103278	0.0265958
179.479	1.46128	-0.00344131	-0.00344131	0.101762	0.0258365
181.723	1.45455	-0.00336497	-0.00336497	0.100264	0.0250467
183.966	1.44781	-0.00326217	-0.00326217	0.0987902	0.0242237
186.21	1.44108	-0.00313456	-0.00313456	0.0973505	0.0233701
188.453	1.43434	-0.00298372	-0.00298372	0.0959521	0.0224951
190.697	1.42761	-0.00281086	-0.00281086	0.0946023	0.0216137
192.94	1.42088	-0.002617	-0.002617	0.0933067	0.0207452
195.184	1.41414	-0.00240383	-0.00240383	0.0920703	0.0199108
197.427	1.40741	-0.00217461	-0.00217461	0.0908974	0.0191316
199.671	1.40067	-0.00193537	-0.00193537	0.0897918	0.0184257
201.914	1.39394	-0.0016958	-0.0016958	0.0887574	0.0178066
204.158	1.38721	-0.00147039	-0.00147039	0.0877985	0.0172816
206.401	1.38047	-0.00127886	-0.00127886	0.0869205	0.0168524
208.645	1.37374	-0.00114389	-0.00114389	0.0861291	0.0165145
210.888	1.367	-0.00108255	-0.00108255	0.0854313	0.0162594
213.132	1.36027	-0.00109252	-0.00109252	0.0848343	0.0160753
215.375	1.35354	-0.00114956	-0.00114956	0.0843457	0.015949
217.619	1.3468	-0.00122214	-0.00122214	0.0839721	0.0158678
219.862	1.34007	-0.0012843	-0.0012843	0.0837195	0.0158206
222.106	1.33333	-0.00131919	-0.00131919	0.0835922	0.0157991

## Sheet: Panel C
Time	Model accuracy
0	3.86876
1	2.93907
2	2.5289
3	1.88153
4	2.3182
5	2.60555
6	1.99695
7	2.02377
8	3.22229
9	3.81406
10	4.27186
11	5.31124
12	6.34539
13	8.05676
14	10.2734
15	11.6403
16	12.439
17	11.6624
18	10.0223
19	9.13521
20	9.90481
21	8.92053
22	8.58759
23	7.64253
24	5.75749
25	3.43178

## Sheet: Panel E
DV Position	Twist myosin rate	Twist delta myosin rate		DV Position	Control Myosin rate	Control delta myosin rate
26.4519	0.0086	0.0017		26.19	0.0234	0.0069
39.5469	0.0088	0.0017		39.285	0.0239	0.0081
52.6419	0.0088	0.0018		52.38	0.0237	0.0074
65.7369	0.0084	0.0019		65.475	0.0219	0.0078
78.8319	0.0076	0.0018		78.57	0.0199	0.0054
91.9269	0.0066	0.0016		91.665	0.0183	0.0035
105.022	0.0056	0.0014		104.76	0.0169	0.0029
118.117	0.0044	0.0013		117.855	0.0156	0.0025
131.212	0.0031	0.0011		130.95	0.0144	0.0029
144.307	0.002	0.0009		144.045	0.0132	0.0026
157.402	0.0016	0.0009		157.14	0.0114	0.0025
170.497	0.0016	0.0007		170.235	0.0097	0.0026
183.592	0.002	0.0006		183.33	0.0077	0.0023
196.687	0.0023	0.0006		196.425	0.0058	0.0025
209.782	0.002	0.0006		209.52	0.0048	0.0026
				222.615	0.0042	0.003

## Sheet: Panel E Prime
DV Position	Twist strain rate	Twist delta strain rate		DV Position	Control strain rate	Control delta strain rate
26.4519	0.0047	0.0021		26.4519	0.014	0.0022
39.5469	0.0037	0.0015		39.5469	0.0137	0.0024
52.6419	0.0036	0.0017		52.6419	0.0124	0.0023
65.7369	0.0029	0.0015		65.7369	0.0113	0.0021
78.8319	0.0031	0.0014		78.8319	0.0108	0.0019
91.9269	0.003	0.0012		91.9269	0.0103	0.0017
105.022	0.0031	0.0012		105.022	0.0089	0.0014
118.117	0.0018	0.0011		118.117	0.0075	0.0013
131.212	0.0004	0.001		131.212	0.0075	0.0013
144.307	0.0006	0.0011		144.307	0.0071	0.0016
157.402	0.0006	0.0014		157.402	0.0068	0.0017
170.497	0.0012	0.0016		170.497	0.0072	0.0021
183.592	0.0016	0.0017		183.592	0.0065	0.0022
196.687	0.0012	0.0024		196.687	0.0058	0.0023
209.782	-0.0014	0.0019		209.782	0.0033	0.0017
				222.877	0.0045	0.0023

## Sheet: Panel F
twist -/- 202007231115					twist -/- 202007171100					twist -/- 202007171400
Strain rate	Delta strain rate	Myosin rate	Delta myosin rate		Strain rate	Delta strain rate	Myosin rate	Delta myosin rate		Strain rate	Delta strain rate	Myosin rate	Delta myosin rate
0.0056	0.0023	0.0161	0.0013		0.0038	0.0026	0.0117	0.001		0.0047	0.0021	0.0086	0.0017
0.0048	0.0023	0.0148	0.0011		0.0021	0.0029	0.0116	0.0011		0.0037	0.0015	0.0088	0.0017
0.0064	0.0027	0.013	0.0011		0.0029	0.0023	0.0109	0.0012		0.0036	0.0017	0.0088	0.0018
0.005	0.0024	0.0114	0.0013		0.0048	0.0018	0.0106	0.0012		0.0029	0.0015	0.0084	0.0019
0.0059	0.0026	0.0107	0.0016		0.0035	0.0013	0.0103	0.0011		0.0031	0.0014	0.0076	0.0018
0.0053	0.0037	0.0115	0.0017		0.0037	0.0012	0.0104	0.0012		0.003	0.0012	0.0066	0.0016
0.004	0.0028	0.0116	0.0019		0.0049	0.0013	0.0102	0.0012		0.0031	0.0012	0.0056	0.0014
0.0033	0.003	0.0106	0.002		0.0037	0.0018	0.0093	0.0011		0.0018	0.0011	0.0044	0.0013
0.0007	0.0027	0.0099	0.0018		0.0052	0.0017	0.0082	0.001		0.0004	0.001	0.0031	0.0011
0.0033	0.0026	0.0086	0.0017		0.0058	0.0019	0.0068	0.0008		0.0006	0.0011	0.002	0.0009
0.0028	0.003	0.0084	0.0017		0.0045	0.0019	0.0064	0.0008		0.0006	0.0014	0.0016	0.0009
0.0045	0.003	0.0078	0.0015		0.0039	0.0019	0.0062	0.0008		0.0012	0.0016	0.0016	0.0007
0.0052	0.0044	0.0067	0.0014		0.0035	0.0027	0.0055	0.0008		0.0016	0.0017	0.002	0.0006
0.0024	0.0041	0.0058	0.0013		0.0017	0.0027	0.0051	0.0009		0.0012	0.0024	0.0023	0.0006
0.0025	0.0051	0.0048	0.0011		0.0029	0.0026	0.0043	0.0009		-0.0014	0.0019	0.002	0.0006

## Sheet: Panel G
twist				control
Time	Speed	Delta speed		Time	Speed	Delta speed
0	0.0661	0.0106		0	0.0589	0.0104
1	0.0692	0.0117		1	0.0865	0.0123
2	0.0724	0.0081		2	0.0928	0.017
3	0.0645	0.013		3	0.1041	0.0127
4	0.0716	0.01		4	0.1062	0.0216
5	0.0585	0.0088		5	0.1367	0.02
6	0.0722	0.0149		6	0.1289	0.0179
7	0.0745	0.0133		7	0.1431	0.0193
8	0.08	0.0201		8	0.1852	0.0218
9	0.0982	0.0147		9	0.1692	0.0141
10	0.0949	0.0147		10	0.1856	0.0144
11	0.1092	0.0157		11	0.1886	0.0197
12	0.1255	0.0157		12	0.2155	0.0297
13	0.1484	0.019		13	0.2496	0.0278
14	0.1772	0.0215		14	0.3544	0.04
15	0.2065	0.0202		15	0.5092	0.0554
16	0.2395	0.0294		16	0.7504	0.0921
17	0.3229	0.0299		17	0.9811	0.1417
18	0.3916	0.0225		18	1.2936	0.1389
19	0.4643	0.0332		19	1.5643	0.1264
20	0.527	0.0291		20	1.7101	0.0711
21	0.6681	0.0495		21	1.7972	0.0409
22	0.7858	0.0404		22	1.8533	0.0638
23	0.8637	0.0599		23	1.8793	0.0898
24	0.9093	0.0428		24	1.9241	0.1319
25	0.9717	0.047		25	1.9887	0.0672
26	1.0197	0.0413		26	2.0361	0.0838
27	1.0985	0.0556		27	2.1757	0.1096
28	1.1555	0.0619		28	2.2406	0.0697
29	1.2138	0.0729		29	2.2406	0.0736
30	1.2725	0.0838		30	2.2657	0.1313
31	1.3352	0.0805		31	2.2897	0.1229
32	1.3737	0.089		32	2.3524	0.1448
33	1.4121	0.0946		33	2.4025	0.1429
34	1.3777	0.0989		34	2.4516	0.1253
35	1.3699	0.1044		35	2.4568	0.1654
36	1.3974	0.0919		36	2.5036	0.1608
37	1.3688	0.1289		37	2.3748	0.2134
38	1.4144	0.1602		38	2.1698	0.2028
39	1.3944	0.1575		39	2.0292	0.1699
40	1.3359	0.137		40	1.843	0.1027
41	1.2962	0.1458		41	1.6597	0.0495
42	1.2282	0.1312		42	1.511	0.0468
43	1.2667	0.1257		43	1.3782	0.0365
44	1.1542	0.1085		44	1.2588	0.0237
45	1.0882	0.0851		45	1.1761	0.0132
46	1.0324	0.0786		46	1.1208	0.014
47	1.0308	0.0598		47	1.0343	0.0355
48	0.9668	0.0679		48	0.9585	0.047
49	0.9073	0.0861		49	0.9208	0.0472
50	0.8527	0.0772		50	0.8621	0.0515
