# Supplementary material for: Patterned mechanical feedback establishes a global myosin gradient
Source: Nat Commun. 2022 Nov 17;13:7050. doi: 10.1038/s41467-022-34518-9 (PMC9672098; doi:10.1038/s41467-022-34518-9)
Supplement: Supplementary file 5 — Source Data [file 41467_2022_34518_MOESM5_ESM.zip › Source Data/SI1.xlsx]

## Sheet: Sheet1
sqh-GFP					sqh-mCherry
DV Position	Myosin rate	Delta myosin rate			DV Position	Myosin rate	Delta myosin rate
26.19	0.0268	0.0035			26.19	0.0262	0.0029
39.285	0.0279	0.004			39.285	0.0264	0.0032
52.38	0.0274	0.0037			52.38	0.0245	0.0026
65.475	0.0258	0.0039			65.475	0.0226	0.0023
78.57	0.0226	0.0027			78.57	0.0209	0.0021
91.665	0.02	0.0017			91.665	0.0193	0.0021
104.76	0.0183	0.0014			104.76	0.0184	0.0023
117.855	0.0169	0.0013			117.855	0.0166	0.0023
130.95	0.0158	0.0014			130.95	0.0145	0.0022
144.045	0.0145	0.0013			144.045	0.0124	0.0016
157.14	0.0127	0.0013			157.14	0.0105	0.001
170.235	0.011	0.0013			170.235	0.0095	0.0009
183.33	0.0089	0.0012			183.33	0.0091	0.0012
196.425	0.007	0.0012			196.425	0.0075	0.0015
209.52	0.0061	0.0013			209.52	0.0061	0.0016
222.615	0.0057	0.0015			222.615	0.0052	0.0016
