# Supplementary material for: Patterned mechanical feedback establishes a global myosin gradient
Source: Nat Commun. 2022 Nov 17;13:7050. doi: 10.1038/s41467-022-34518-9 (PMC9672098; doi:10.1038/s41467-022-34518-9)
Supplement: Supplementary file 5 — Source Data [file 41467_2022_34518_MOESM5_ESM.zip › Source Data/SI3.xlsx]

## Sheet: Panel J
AP Position	Pre activation	Post activation
0.2619	0.9081	0.8348
0.5238	0.903	0.8818
0.7857	0.8638	0.911
1.0476	0.833	0.9272
1.3095	0.8127	0.9242
1.5714	0.8085	0.9068
1.8333	0.82	0.9105
2.0952	0.8367	0.9286
2.3571	0.8515	0.9545
2.619	0.8581	0.9453
2.8809	0.8758	0.9115
3.1428	0.8948	0.8694
3.4047	0.9102	0.8254
3.6666	0.9091	0.7944
3.9285	0.9121	0.7792
4.1904	0.9078	0.7817
4.4523	0.8901	0.803
4.7142	0.859	0.8243
4.9761	0.8308	0.8425
5.238	0.8074	0.8592
5.4999	0.79	0.8759
5.7618	0.7814	0.8786
6.0237	0.7778	0.8725
6.2856	0.7802	0.8579
6.5475	0.7878	0.8349
6.8094	0.8012	0.8121
7.0713	0.8191	0.7981
7.3332	0.8404	0.7941
7.5951	0.8602	0.8004
7.857	0.868	0.8137
8.1189	0.8649	0.8305
8.3808	0.8548	0.8517
8.6427	0.845	0.8745
8.9046	0.8351	0.8971
9.1665	0.8213	0.9074
9.4284	0.8056	0.9025
9.6903	0.789	0.8979
9.9522	0.7785	0.8915
10.2141	0.7742	0.8807
10.476	0.7738	0.8692
10.7379	0.7793	0.8616
10.9998	0.7858	0.8623
11.2617	0.7904	0.8661
11.5236	0.7929	0.8682
11.7855	0.7945	0.8695
12.0474	0.7944	0.8678
12.3093	0.794	0.8624
12.5712	0.7925	0.8582
12.8331	0.7919	0.859
13.095	0.7906	0.8645
13.3569	0.787	0.8748
13.6188	0.7818	0.8904
13.8807	0.778	0.9107
14.1426	0.7759	0.9323
14.4045	0.7765	0.9499
14.6664	0.7801	0.9615
14.9283	0.7874	0.967
15.1902	0.7977	0.967
15.4521	0.8082	0.964
15.714	0.8172	0.9595
15.9759	0.8245	0.9495
16.2378	0.8298	0.936
16.4997	0.8309	0.9232
16.7616	0.8248	0.9143
17.0235	0.814	0.907
17.2854	0.8015	0.8984
17.5473	0.7891	0.8853
17.8092	0.7765	0.8656
18.0711	0.7632	0.8436
18.333	0.7515	0.8235
18.5949	0.7412	0.8075
18.8568	0.7316	0.7976
19.1187	0.7255	0.7944
19.3806	0.7251	0.7983
19.6425	0.7296	0.8096
19.9044	0.7346	0.8249
20.1663	0.738	0.8419
20.4282	0.7407	0.8582
20.6901	0.7437	0.8708
20.952	0.7469	0.8773
21.2139	0.7518	0.8784
21.4758	0.7586	0.8744
21.7377	0.7644	0.8708
21.9996	0.7646	0.8686
22.2615	0.7597	0.8653
22.5234	0.7514	0.8573
22.7853	0.7418	0.845
23.0472	0.7316	0.828
23.3091	0.7214	0.8102
23.571	0.7123	0.7914
23.8329	0.7033	0.7764
24.0948	0.6937	0.7668
24.3567	0.6853	0.7621
24.6186	0.6801	0.7643
24.8805	0.6794	0.7723
25.1424	0.6807	0.7834
25.4043	0.682	0.7954
25.6662	0.6844	0.8108
25.9281	0.6891	0.8299
26.19	0.6975	0.848
26.4519	0.7076	0.864
26.7138	0.7142	0.8753
26.9757	0.7153	0.8813
27.2376	0.7117	0.8821
27.4995	0.7056	0.8786
27.7614	0.6983	0.8706
28.0233	0.6908	0.8609
28.2852	0.6823	0.8511
28.5471	0.6745	0.8449
28.809	0.6679	0.8431
29.0709	0.6619	0.8433
29.3328	0.6566	0.8454
29.5947	0.6526	0.8506
29.8566	0.6506	0.8585
30.1185	0.6485	0.8643
30.3804	0.6462	0.8694
30.6423	0.6438	0.8775
30.9042	0.6413	0.8852
31.1661	0.6393	0.8907
31.428	0.6381	0.8927
31.6899	0.6382	0.8909
31.9518	0.6394	0.8874
32.2137	0.6406	0.8849
32.4756	0.6415	0.8828
32.7375	0.6412	0.8777
32.9994	0.6402	0.869
33.2613	0.638	0.8581
33.5232	0.6341	0.845
33.7851	0.629	0.832
34.047	0.6233	0.8199
34.3089	0.6174	0.8058
34.5708	0.611	0.7886
34.8327	0.6046	0.7703
35.0946	0.6	0.7563
35.3565	0.5974	0.7496
35.6184	0.5969	0.7501
35.8803	0.5982	0.7591
36.1422	0.6	0.7735
36.4041	0.6016	0.7913
36.666	0.6031	0.8116
36.9279	0.605	0.8337
37.1898	0.608	0.8539
37.4517	0.6122	0.872
37.7136	0.617	0.891
37.9755	0.6205	0.9077
38.2374	0.622	0.9179
38.4993	0.6218	0.9197
38.7612	0.6203	0.9156
39.0231	0.6171	0.9096
39.285	0.6119	0.9018
39.5469	0.6047	0.8922
39.8088	0.5959	0.8798
40.0707	0.5874	0.8635
40.3326	0.5806	0.8458
40.5945	0.5742	0.8299
40.8564	0.5667	0.8173
41.1183	0.5581	0.8059
41.3802	0.5499	0.7939
41.6421	0.5444	0.7819
41.904	0.5422	0.7746
42.1659	0.5419	0.7762
42.4278	0.5423	0.7868
42.6897	0.5424	0.8034
42.9516	0.5428	0.8258
43.2135	0.5442	0.8546
43.4754	0.5466	0.8865
43.7373	0.5492	0.9179
43.9992	0.5514	0.9428
44.2611	0.5537	0.9555
44.523	0.5564	0.9555
44.7849	0.559	0.9492
45.0468	0.5616	0.9407
45.3087	0.5639	0.9292
45.5706	0.565	0.9122
45.8325	0.5644	0.8866
46.0944	0.5622	0.8583
46.3563	0.5593	0.8315
46.6182	0.5547	0.8092
46.8801	0.5484	0.7928
47.142	0.5418	0.782
47.4039	0.5356	0.7779
47.6658	0.5299	0.7792
47.9277	0.5247	0.7846
48.1896	0.5201	0.7922
48.4515	0.5156	0.7995
48.7134	0.5119	0.8067
48.9753	0.5103	0.8145
49.2372	0.5109	0.8232
49.4991	0.513	0.8315
49.761	0.5156	0.8395
50.0229	0.5184	0.8454
50.2848	0.5206	0.8476
50.5467	0.5228	0.8475
50.8086	0.5251	0.8489
51.0705	0.5273	0.8524
51.3324	0.5295	0.8554
51.5943	0.5312	0.8603
51.8562	0.5318	0.8676
52.1181	0.5306	0.8748
52.38	0.528	0.8802
52.6419	0.5244	0.8832
52.9038	0.5207	0.8832
53.1657	0.5174	0.8802
53.4276	0.5155	0.8779
53.6895	0.5145	0.8786
53.9514	0.5138	0.8796
54.2133	0.5127	0.8794
54.4752	0.5113	0.879
54.7371	0.5101	0.8809
54.999	0.509	0.886
55.2609	0.5077	0.8944
55.5228	0.5058	0.9014
55.7847	0.5037	0.9022
56.0466	0.5016	0.8977
56.3085	0.5005	0.8884
56.5704	0.5007	0.8754
56.8323	0.5027	0.8589
57.0942	0.5051	0.8425
57.3561	0.5064	0.8313
57.618	0.5067	0.8253
57.8799	0.5061	0.8229
58.1418	0.5052	0.826
58.4037	0.5054	0.8338
58.6656	0.5068	0.8445
58.9275	0.5082	0.854
59.1894	0.5091	0.8593
59.4513	0.5088	0.8618
59.7132	0.5074	0.8644
59.9751	0.5066	0.8659
60.237	0.5071	0.865
60.4989	0.5081	0.8638
60.7608	0.5086	0.8638
61.0227	0.5082	0.8649
61.2846	0.5073	0.8674
61.5465	0.5058	0.8713
61.8084	0.5036	0.8747
62.0703	0.5021	0.8756
62.3322	0.5021	0.877
62.5941	0.5019	0.882
62.856	0.5007	0.8873
63.1179	0.4986	0.8896
63.3798	0.497	0.887
63.6417	0.4965	0.8787
63.9036	0.4971	0.8671
64.1655	0.498	0.855
64.4274	0.4987	0.8464
64.6893	0.4982	0.8424
64.9512	0.4961	0.8425
65.2131	0.4936	0.8462
65.475	0.4916	0.8526
65.7369	0.4901	0.8609
65.9988	0.489	0.8683
66.2607	0.4882	0.8723
66.5226	0.4878	0.8727
66.7845	0.4888	0.8729
67.0464	0.4915	0.8754
67.3083	0.4948	0.878
67.5702	0.4982	0.8778
67.8321	0.5016	0.8745
68.094	0.5041	0.8699
68.3559	0.5049	0.8654
68.6178	0.5046	0.8597
68.8797	0.5048	0.8526
69.1416	0.5054	0.8457
69.4035	0.5054	0.8406
69.6654	0.5049	0.8346
69.9273	0.5044	0.8268
70.1892	0.504	0.8178
70.4511	0.5034	0.8087
70.713	0.5031	0.8017
70.9749	0.5034	0.7988
71.2368	0.504	0.802
71.4987	0.5043	0.8133
71.7606	0.5043	0.8319
72.0225	0.5039	0.8545
72.2844	0.5034	0.8788
72.5463	0.5036	0.9038
72.8082	0.5046	0.9295
73.0701	0.5074	0.9549
73.332	0.5114	0.9771
73.5939	0.5149	0.9911
73.8558	0.5172	0.9949
74.1177	0.5178	0.991
74.3796	0.5162	0.9804
74.6415	0.5137	0.9637
74.9034	0.5123	0.9446
75.1653	0.5118	0.9271
75.4272	0.5108	0.9121
75.6891	0.5099	0.8971
75.951	0.5093	0.88
76.2129	0.5086	0.8619
76.4748	0.5072	0.8436
76.7367	0.505	0.8263
76.9986	0.5022	0.8131
77.2605	0.4999	0.8054
77.5224	0.4991	0.8015
77.7843	0.4995	0.8013
78.0462	0.5	0.8048
78.3081	0.4997	0.8132
78.57	0.4996	0.8257
78.8319	0.5014	0.8408
79.0938	0.5049	0.8571
79.3557	0.508	0.8735
79.6176	0.51	0.8915
79.8795	0.5118	0.9104
80.1414	0.5137	0.9286
80.4033	0.516	0.9441
80.6652	0.5186	0.9547
80.9271	0.5215	0.9571
81.189	0.524	0.9515
81.4509	0.5255	0.9381
81.7128	0.5251	0.9156
81.9747	0.5217	0.8881
82.2366	0.5161	0.8607
82.4985	0.5113	0.8317
82.7604	0.5084	0.8013
83.0223	0.5063	0.7756
83.2842	0.5044	0.7571
83.5461	0.5028	0.7453
83.808	0.5015	0.7406
84.0699	0.4998	0.7443
84.3318	0.4973	0.7589
84.5937	0.4947	0.7843
84.8556	0.4917	0.8169
85.1175	0.4881	0.8527
85.3794	0.4853	0.8877
85.6413	0.4844	0.9212
85.9032	0.4853	0.9525
86.1651	0.4876	0.9788
86.427	0.4911	0.9937
86.6889	0.4954	0.9948
86.9508	0.4999	0.9862
87.2127	0.504	0.9719
87.4746	0.5073	0.9532
87.7365	0.509	0.9329
87.9984	0.5092	0.915
88.2603	0.5082	0.8982
88.5222	0.5064	0.8788
88.7841	0.5037	0.8571
89.046	0.4999	0.8364
89.3079	0.4957	0.8202
89.5698	0.4917	0.8093
89.8317	0.4881	0.8028
90.0936	0.4849	0.801
90.3555	0.4818	0.804
90.6174	0.4786	0.8135
90.8793	0.476	0.8307
91.1412	0.4741	0.8542
91.4031	0.4724	0.8812
91.665	0.4717	0.9099
91.9269	0.4723	0.936
92.1888	0.4739	0.9558
92.4507	0.4761	0.9678
92.7126	0.4792	0.9702
92.9745	0.4833	0.963
93.2364	0.4888	0.9492
93.4983	0.4951	0.9309
93.7602	0.5014	0.9106
94.0221	0.5065	0.8921
94.284	0.5097	0.8766
94.5459	0.51	0.8629
94.8078	0.5071	0.8504
95.0697	0.5025	0.839
95.3316	0.4977	0.8314
95.5935	0.4931	0.8315
95.8554	0.4893	0.8405
96.1173	0.4868	0.8563
96.3792	0.4854	0.8764
96.6411	0.4853	0.899
96.903	0.4866	0.9228
97.1649	0.4884	0.9432
97.4268	0.489	0.9539
97.6887	0.4887	0.9552
97.9506	0.4887	0.9491
98.2125	0.4898	0.9357
98.4744	0.4923	0.919
98.7363	0.4966	0.9057
98.9982	0.5025	0.8984
99.2601	0.509	0.8962
99.522	0.5153	0.8976
99.7839	0.5215	0.8993
100.046	0.5271	0.9009
100.308	0.5301	0.9041
100.57	0.5293	0.9077
100.832	0.5247	0.9078
101.093	0.5179	0.9067
101.355	0.5118	0.9089
101.617	0.5073	0.9133
101.879	0.5042	0.918
102.141	0.5031	0.9227
102.403	0.5028	0.9258
102.665	0.5026	0.9255
102.927	0.5031	0.9225
103.189	0.5035	0.9175
103.451	0.5039	0.9111
103.712	0.5055	0.9046
103.974	0.508	0.8945
104.236	0.5098	0.8784
104.498	0.5106	0.861
104.76	0.5112	0.8464
105.022	0.512	0.8364
105.284	0.5119	0.8322
105.546	0.5099	0.8328
105.808	0.5076	0.8384
106.07	0.5065	0.849
106.331	0.5063	0.862
106.593	0.5054	0.8726
106.855	0.5036	0.8799
107.117	0.5026	0.885
107.379	0.5023	0.8878
107.641	0.5021	0.8907
107.903	0.5021	0.8966
108.165	0.5021	0.9062
108.427	0.5022	0.9177
108.689	0.5021	0.9285
108.95	0.5028	0.9378
109.212	0.5043	0.947
109.474	0.5055	0.9554
109.736	0.5055	0.9593
109.998	0.5031	0.9583
110.26	0.4985	0.9556
110.522	0.4934	0.951
110.784	0.4892	0.9423
111.046	0.487	0.9304
111.308	0.4873	0.9157
111.569	0.4887	0.8998
111.831	0.4899	0.8852
112.093	0.4902	0.8723
112.355	0.4897	0.8612
112.617	0.4888	0.8529
112.879	0.4881	0.8485
113.141	0.4877	0.85
113.403	0.4876	0.859
113.665	0.4884	0.8747
113.927	0.4898	0.8941
114.188	0.4912	0.914
114.45	0.4926	0.934
114.712	0.494	0.9547
114.974	0.4954	0.9747
115.236	0.4957	0.9901
115.498	0.4954	0.998
115.76	0.4963	1
116.022	0.4985	0.9961
116.284	0.5005	0.9852
116.546	0.5017	0.9694
116.807	0.5023	0.9512
117.069	0.5025	0.931
117.331	0.5022	0.9094
117.593	0.5019	0.8879
117.855	0.502	0.868
118.117	0.5022	0.8524
118.379	0.5023	0.8444
118.641	0.502	0.8447
118.903	0.5015	0.8524
119.165	0.501	0.8663
119.426	0.5002	0.8836
119.688	0.4993	0.9003
119.95	0.4986	0.9138
120.212	0.4985	0.9234
120.474	0.4998	0.9279
120.736	0.5023	0.9256
120.998	0.5047	0.918
121.26	0.5067	0.9101
121.522	0.5098	0.9043
121.784	0.5133	0.8996
122.045	0.5159	0.8959
122.307	0.5182	0.8947
122.569	0.5211	0.897
122.831	0.5236	0.9023
123.093	0.5241	0.9091
123.355	0.5232	0.9147
123.617	0.5224	0.9174
123.879	0.5214	0.917
124.141	0.5202	0.9162
124.403	0.5188	0.9153
124.664	0.5177	0.9132
124.926	0.5177	0.9096
125.188	0.5186	0.9046
125.45	0.5186	0.897
125.712	0.517	0.8864
125.974	0.5155	0.8743
126.236	0.5161	0.8632
126.498	0.5178	0.8548
126.76	0.5183	0.8482
127.022	0.5172	0.8436
127.283	0.5161	0.8442
127.545	0.5155	0.8508
127.807	0.5155	0.8605
128.069	0.5161	0.8712
128.331	0.5185	0.8815
128.593	0.5231	0.8918
128.855	0.5286	0.9004
129.117	0.5328	0.9046
129.379	0.5346	0.9062
129.641	0.5333	0.9077
129.902	0.5285	0.9112
130.164	0.5222	0.9148
130.426	0.5169	0.9142
130.688	0.5135	0.9088
130.95	0.5117	0.9008
131.212	0.512	0.8914
131.474	0.5141	0.8811
131.736	0.5175	0.8704
131.998	0.5218	0.8598
132.26	0.5261	0.8485
132.521	0.5295	0.8378
132.783	0.5317	0.8308
133.045	0.5324	0.8275
133.307	0.5319	0.8272
133.569	0.5309	0.833
133.831	0.53	0.846
134.093	0.5294	0.8644
134.355	0.5284	0.8877
134.617	0.5273	0.9152
134.879	0.5274	0.9435
135.14	0.5279	0.9644
135.402	0.5271	0.9726
135.664	0.5258	0.9701
135.926	0.5255	0.9621
136.188	0.5268	0.9457
136.45	0.5291	0.9244
136.712	0.5317	0.9052
136.974	0.534	0.8903
137.236	0.5356	0.8793
137.498	0.5363	0.8741
137.759	0.5365	0.8738
138.021	0.5364	0.8756
138.283	0.5364	0.8788
138.545	0.536	0.8804
138.807	0.5355	0.8799
139.069	0.5361	0.879
139.331	0.536	0.8789
139.593	0.5337	0.8834
139.855	0.5297	0.8955
140.117	0.5265	0.9151
140.378	0.525	0.9375
140.64	0.5238	0.9575
140.902	0.5238	0.9729
141.164	0.5271	0.981
141.426	0.5324	0.9831
141.688	0.5376	0.9782
141.95	0.5426	0.9657
142.212	0.5464	0.9496
142.474	0.5485	0.9348
142.736	0.5489	0.926
142.997	0.548	0.9228
143.259	0.5463	0.9205
143.521	0.5437	0.9145
143.783	0.5408	0.9065
144.045	0.5388	0.8988
144.307	0.5371	0.8923
144.569	0.5343	0.8884
144.831	0.531	0.8882
145.093	0.5278	0.895
145.355	0.5244	0.9098
145.616	0.5216	0.9279
145.878	0.5211	0.9435
146.14	0.5229	0.9536
146.402	0.5258	0.9563
146.664	0.529	0.9522
146.926	0.532	0.9436
147.188	0.534	0.9313
147.45	0.534	0.918
147.712	0.5333	0.9065
147.974	0.5335	0.8952
148.235	0.5346	0.8827
148.497	0.5355	0.8731
148.759	0.5376	0.8692
149.021	0.5413	0.8706
149.283	0.5439	0.875
149.545	0.5435	0.8785
149.807	0.5414	0.8791
150.069	0.5385	0.8791
150.331	0.5348	0.88
150.593	0.5304	0.8805
150.854	0.5258	0.8825
151.116	0.5218	0.8874
151.378	0.5187	0.8927
151.64	0.517	0.8968
151.902	0.5155	0.9
152.164	0.5138	0.9032
152.426	0.5124	0.9081
152.688	0.5115	0.9154
152.95	0.5114	0.9215
153.212	0.5119	0.925
153.473	0.5127	0.9254
153.735	0.5138	0.9209
153.997	0.516	0.9096
154.259	0.5182	0.8932
154.521	0.5187	0.8755
154.783	0.5174	0.858
155.045	0.515	0.8408
155.307	0.5125	0.8236
155.569	0.5105	0.8059
155.831	0.5089	0.7884
156.092	0.5072	0.7726
156.354	0.505	0.7593
156.616	0.5034	0.7454
156.878	0.5033	0.7287
157.14	0.5049	0.7127
157.402	0.5068	0.7006
157.664	0.5077	0.6897
157.926	0.5075	0.6774
158.188	0.507	0.6653
158.45	0.5073	0.6566
158.711	0.5086	0.6517
158.973	0.5107	0.6484
159.235	0.5129	0.6448
159.497	0.5144	0.6417
159.759	0.5163	0.6393
160.021	0.5193	0.6377
160.283	0.5214	0.6381
160.545	0.5201	0.6396
160.807	0.5162	0.6404
161.069	0.5116	0.6394
161.33	0.5074	0.6363
161.592	0.5045	0.631
161.854	0.5028	0.6244
162.116	0.5018	0.6181
162.378	0.5009	0.6127
162.64	0.5004	0.6078
162.902	0.5005	0.6025
163.164	0.5004	0.5966
163.426	0.5005	0.5906
163.688	0.5013	0.585
163.949	0.5034	0.5799
164.211	0.507	0.576
164.473	0.5112	0.5732
164.735	0.5144	0.5703
164.997	0.5163	0.5663
165.259	0.5168	0.5624
165.521	0.5166	0.5602
165.783	0.5165	0.5593
166.045	0.5171	0.5595
166.306	0.5177	0.5609
166.568	0.5173	0.5629
166.83	0.5155	0.5637
167.092	0.5125	0.5625
167.354	0.5089	0.56
167.616	0.505	0.5566
167.878	0.5011	0.5532
168.14	0.4979	0.5504
168.402	0.4962	0.548
168.664	0.4953	0.5454
168.925	0.4945	0.543
169.187	0.4943	0.5415
169.449	0.4958	0.5418
169.711	0.499	0.5438
169.973	0.5034	0.5461
170.235	0.5071	0.5474
170.497	0.5087	0.5467
170.759	0.5082	0.5454
171.021	0.5069	0.545
171.283	0.5063	0.5451
171.544	0.5059	0.5447
171.806	0.5051	0.5445
172.068	0.5037	0.5445
172.33	0.5015	0.5438
172.592	0.4992	0.544
172.854	0.4968	0.546
173.116	0.4943	0.5478
173.378	0.4921	0.5485
173.64	0.4914	0.5481
173.902	0.493	0.5471
174.163	0.4959	0.5466
174.425	0.4991	0.5475
174.687	0.5033	0.5473
174.949	0.5079	0.5442
175.211	0.5108	0.5406
175.473	0.5105	0.539
175.735	0.5082	0.5379
175.997	0.5055	0.5365
176.259	0.5024	0.5353
176.521	0.499	0.5336
176.782	0.4965	0.5321
177.044	0.4944	0.5319
177.306	0.493	0.5314
177.568	0.4928	0.529
177.83	0.4943	0.5252
178.092	0.4976	0.5211
178.354	0.502	0.5187
178.616	0.5067	0.5179
178.878	0.5105	0.5158
179.14	0.5124	0.5104
179.401	0.5126	0.5048
179.663	0.5124	0.5021
179.925	0.5121	0.5007
180.187	0.5098	0.4994
180.449	0.5055	0.499
180.711	0.5019	0.4997
180.973	0.4999	0.501
181.235	0.4984	0.5015
181.497	0.4964	0.5007
181.759	0.4954	0.4999
182.02	0.4968	0.4992
182.282	0.5003	0.4992
182.544	0.5024	0.5
182.806	0.502	0.5001
183.068	0.5005	0.4978
183.33	0.4991	0.4936
183.592	0.4977	0.489
183.854	0.496	0.4853
184.116	0.4936	0.4834
184.378	0.4894	0.4813
184.639	0.4844	0.4785
184.901	0.4793	0.4761
185.163	0.4753	0.474
185.425	0.4727	0.4719
185.687	0.4706	0.47
185.949	0.4696	0.4691
186.211	0.4699	0.4677
186.473	0.4702	0.4655
186.735	0.4702	0.4636
186.997	0.4711	0.463
187.258	0.4723	0.4638
187.52	0.4728	0.4652
187.782	0.4742	0.4667
188.044	0.4766	0.4687
188.306	0.4787	0.4716
188.568	0.4799	0.4744
188.83	0.4805	0.4753
189.092	0.4801	0.4744
189.354	0.4786	0.4728
189.616	0.4763	0.4721
189.877	0.4737	0.4716
190.139	0.4709	0.4704
190.401	0.4684	0.4702
190.663	0.4671	0.4716
190.925	0.4666	0.4745
191.187	0.4655	0.4769
191.449	0.4639	0.4772
191.711	0.4628	0.4759
191.973	0.4626	0.4732
192.235	0.4627	0.4708
192.496	0.4618	0.4687
192.758	0.4596	0.4663
193.02	0.457	0.4639
193.282	0.4554	0.4621
193.544	0.4546	0.461
193.806	0.455	0.4612
194.068	0.4569	0.4627
194.33	0.4601	0.4653
194.592	0.4632	0.468
194.854	0.4653	0.471
195.115	0.4663	0.4741
195.377	0.4662	0.4759
195.639	0.4652	0.4753
195.901	0.4635	0.473
196.163	0.4617	0.4715
196.425	0.4597	0.4715
196.687	0.4574	0.4714
196.949	0.4552	0.4704
197.211	0.4536	0.4684
197.473	0.4525	0.4654
197.734	0.4515	0.4618
197.996	0.4501	0.4585
198.258	0.4484	0.4556
198.52	0.4474	0.454
198.782	0.4469	0.4541
199.044	0.4466	0.4557
199.306	0.4474	0.4592
199.568	0.4502	0.4626
199.83	0.4545	0.4656
200.092	0.4586	0.4682
200.353	0.4619	0.4704
200.615	0.464	0.4717
200.877	0.4637	0.4714
201.139	0.4613	0.4698
201.401	0.4578	0.469
201.663	0.4545	0.47
201.925	0.4526	0.4705
202.187	0.4521	0.4702
202.449	0.4522	0.4682
202.711	0.4517	0.4648
202.972	0.4499	0.4619
203.234	0.4477	0.4614
203.496	0.4462	0.4602
203.758	0.4444	0.4584
204.02	0.4429	0.4566
204.282	0.4429	0.4562
204.544	0.4446	0.4557
204.806	0.4481	0.4546
205.068	0.4527	0.4542
205.33	0.4558	0.4548
205.591	0.4567	0.4555
205.853	0.4555	0.4566
206.115	0.4521	0.4585
206.377	0.4479	0.4622
206.639	0.4449	0.4671
206.901	0.4423	0.4725
207.163	0.4401	0.4766
207.425	0.4384	0.4771
207.687	0.4376	0.4731
207.949	0.4377	0.4677
208.21	0.4379	0.4636
208.472	0.4381	0.4607
208.734	0.4392	0.4595
208.996	0.4412	0.4597
209.258	0.4432	0.4597
209.52	0.4451	0.46
209.782	0.4475	0.4613
210.044	0.4509	0.4629
210.306	0.4546	0.4643
210.568	0.4578	0.4652
210.829	0.4596	0.4658
211.091	0.4595	0.468
211.353	0.4583	0.4708
211.615	0.4554	0.4736
211.877	0.4505	0.4753
212.139	0.4449	0.4754
212.401	0.4414	0.4735
212.663	0.4385	0.47
212.925	0.4366	0.4655
213.187	0.4366	0.4608
213.448	0.4375	0.4573
213.71	0.438	0.4554
213.972	0.4385	0.4546
214.234	0.4396	0.4545
214.496	0.4407	0.4552
214.758	0.4414	0.4579
215.02	0.4433	0.4606
215.282	0.4466	0.4639
215.544	0.4507	0.4644
215.806	0.4542	0.4627
216.067	0.4564	0.4621
216.329	0.4569	0.4627
216.591	0.4554	0.4642
216.853	0.452	0.4653
217.115	0.448	0.466
217.377	0.4445	0.4655
217.639	0.4417	0.4637
217.901	0.4399	0.4615
218.163	0.4394	0.4588
218.425	0.4401	0.4557
218.686	0.4412	0.4529
218.948	0.4418	0.4505
219.21	0.4415	0.4492
219.472	0.4409	0.4488
219.734	0.4401	0.4481
219.996	0.4397	0.4481
220.258	0.4406	0.4501
220.52	0.4421	0.453
220.782	0.4447	0.4562
221.044	0.4478	0.4599
221.305	0.4503	0.4642
221.567	0.4513	0.4687
221.829	0.4506	0.4724
222.091	0.4484	0.4749
222.353	0.4463	0.4758
222.615	0.4438	0.4738
222.877	0.4405	0.4698
223.139	0.4369	0.4667
223.401	0.4339	0.4642
223.663	0.4316	0.4611
223.924	0.4296	0.4574
224.186	0.4281	0.4536
224.448	0.4277	0.451
224.71	0.4287	0.4505
224.972	0.4309	0.4518
225.234	0.4333	0.4538
225.496	0.4364	0.4549
225.758	0.4402	0.4549
226.02	0.4445	0.4565
226.282	0.4482	0.4583
226.543	0.4502	0.4606
226.805	0.4496	0.4639
227.067	0.4472	0.4679
227.329	0.4444	0.471
227.591	0.4414	0.473
227.853	0.4382	0.4749
228.115	0.435	0.475
228.377	0.4329	0.4735
228.639	0.4316	0.4708
228.901	0.431	0.4677
229.162	0.4313	0.4645
229.424	0.4322	0.4616
229.686	0.4326	0.4592
229.948	0.432	0.4577
230.21	0.4311	0.4568
230.472	0.4316	0.4563
230.734	0.4336	0.4562
230.996	0.4356	0.4571
231.258	0.4369	0.4585
231.52	0.4387	0.4603
231.781	0.4413	0.4627
232.043	0.4435	0.4647
232.305	0.4452	0.4663
232.567	0.4461	0.4671
232.829	0.4463	0.4669
233.091	0.4451	0.4659
233.353	0.442	0.4637
233.615	0.4382	0.4604
233.877	0.4352	0.457
234.139	0.4331	0.4535
234.4	0.4309	0.4507
234.662	0.4285	0.4492
234.924	0.4264	0.4485
235.186	0.4258	0.4485
235.448	0.427	0.4494
235.71	0.4299	0.4521
235.972	0.4335	0.4564
236.234	0.436	0.4614
236.496	0.4368	0.4668
236.758	0.4367	0.472
237.019	0.4367	0.4763
237.281	0.4371	0.4789
237.543	0.4364	0.4782
237.805	0.4338	0.4745
238.067	0.4301	0.4698
238.329	0.4259	0.4648
238.591	0.4216	0.46
238.853	0.418	0.4564
239.115	0.4158	0.4535
239.377	0.4149	0.452
239.638	0.415	0.4515
239.9	0.4162	0.4523
240.162	0.4177	0.4545
240.424	0.4191	0.4574
240.686	0.4212	0.4607
240.948	0.4239	0.4636
241.21	0.4269	0.4668
241.472	0.4289	0.4705
241.734	0.4303	0.473
241.996	0.4312	0.473
242.257	0.4317	0.4714
242.519	0.4308	0.4684
242.781	0.4285	0.4643
243.043	0.426	0.4601
243.305	0.4232	0.4558
243.567	0.4194	0.4511
243.829	0.4159	0.4472
244.091	0.4143	0.4452
244.353	0.4152	0.4449
244.615	0.4176	0.446
244.876	0.4204	0.4478
245.138	0.4226	0.45
245.4	0.4242	0.4537
245.662	0.425	0.4579
245.924	0.4248	0.4603
246.186	0.4245	0.4609
246.448	0.4246	0.462
246.71	0.4251	0.4628
246.972	0.4249	0.4616
247.234	0.423	0.459
247.495	0.4202	0.456
247.757	0.417	0.4533
248.019	0.4138	0.451
248.281	0.4119	0.4489
248.543	0.4118	0.4468
248.805	0.4129	0.4446
249.067	0.4147	0.4429
249.329	0.417	0.4422
249.591	0.4203	0.4434
249.853	0.4245	0.4465
250.114	0.4285	0.4492
250.376	0.4311	0.4506
250.638	0.4322	0.4518
250.9	0.4322	0.4539
251.162	0.4311	0.4556
251.424	0.4289	0.456
251.686	0.4265	0.4561
251.948	0.4239	0.4553
252.21	0.4208	0.4539
252.472	0.4175	0.4527
252.733	0.4144	0.4526
252.995	0.4117	0.4518
253.257	0.4099	0.4496
253.519	0.4096	0.4465
253.781	0.4103	0.4433
254.043	0.411	0.441
254.305	0.4121	0.4399
254.567	0.414	0.4404
254.829	0.416	0.442
255.091	0.4176	0.4447
255.352	0.4191	0.4476
255.614	0.4205	0.4493
255.876	0.4218	0.4491
256.138	0.422	0.4473
256.4	0.4212	0.4439
256.662	0.4203	0.4402
256.924	0.4194	0.4381
257.186	0.4183	0.4372
257.448	0.4167	0.4372
257.71	0.415	0.4384
257.971	0.4139	0.4401
258.233	0.4142	0.4408
258.495	0.4148	0.4401
258.757	0.4155	0.4381
259.019	0.4169	0.4361
259.281	0.4189	0.4353
259.543	0.4214	0.4371
259.805	0.4237	0.4394
260.067	0.4246	0.44
260.329	0.4241	0.4392
260.591	0.4235	0.4383
260.852	0.4229	0.437
261.114	0.422	0.4357
261.376	0.4211	0.4352
261.638	0.4213	0.4355
261.9	0.4221	0.4362
262.162	0.4227	0.437
262.424	0.4234	0.4373
262.686	0.4243	0.4369
262.948	0.425	0.4363
263.209	0.4257	0.4363
263.471	0.4265	0.4361
263.733	0.427	0.4351
263.995	0.427	0.4334
264.257	0.4269	0.4327
264.519	0.4264	0.4339
264.781	0.4256	0.4359
265.043	0.4244	0.4374
265.305	0.424	0.4381
265.567	0.4249	0.4382
265.829	0.4262	0.4375
266.09	0.4277	0.4366
266.352	0.4288	0.4357
266.614	0.4278	0.4343
266.876	0.4256	0.4326
267.138	0.4235	0.4315
267.4	0.423	0.4313
267.662	0.4234	0.4319
267.924	0.4228	0.4329
268.186	0.4223	0.4335
268.447	0.4235	0.4337
268.709	0.4265	0.4341
268.971	0.4286	0.4349
269.233	0.4287	0.4361
269.495	0.4283	0.437
269.757	0.4283	0.4367
270.019	0.4279	0.4364
270.281	0.4267	0.4365
270.543	0.4252	0.4368
270.805	0.4242	0.4367
271.067	0.4245	0.4366
271.328	0.4253	0.4364
271.59	0.4261	0.436
271.852	0.4276	0.4362
272.114	0.4291	0.4369
272.376	0.4296	0.4382
272.638	0.4299	0.439
272.9	0.4301	0.4383
273.162	0.4295	0.4365
273.424	0.4281	0.4352
273.685	0.4269	0.4344
273.947	0.426	0.4328
274.209	0.4261	0.4308
274.471	0.4275	0.4282
274.733	0.43	0.4268
274.995	0.4321	0.4257
275.257	0.4331	0.4239
275.519	0.4334	0.4225
275.781	0.4336	0.4213
276.043	0.4335	0.4214
276.305	0.4327	0.4223
276.566	0.4313	0.4232
276.828	0.4295	0.4241
277.09	0.4276	0.4244
277.352	0.4263	0.4247
277.614	0.4256	0.4257
277.876	0.4247	0.4277
278.138	0.4231	0.4299
278.4	0.4219	0.4314
278.662	0.4217	0.4326
278.923	0.4217	0.4339
279.185	0.4213	0.4347
279.447	0.421	0.4345
279.709	0.4212	0.4336
279.971	0.4217	0.4329
280.233	0.4223	0.4315
280.495	0.4229	0.4297
280.757	0.4237	0.4281
281.019	0.4254	0.4267
281.281	0.4282	0.4259
281.543	0.4311	0.4264
281.804	0.4328	0.4287
282.066	0.4333	0.4323
282.328	0.4334	0.4363
282.59	0.4333	0.4396
282.852	0.4332	0.4413
283.114	0.433	0.4418
283.376	0.4316	0.4414
283.638	0.4292	0.4402
283.9	0.4266	0.439
284.161	0.4247	0.4385
284.423	0.4236	0.4376
284.685	0.4233	0.4363
284.947	0.4232	0.4354
285.209	0.4231	0.435
285.471	0.4242	0.4349
285.733	0.4262	0.4347
285.995	0.4279	0.4343
286.257	0.4292	0.4339
286.519	0.4303	0.435
286.781	0.4316	0.4379
287.042	0.4331	0.4412
287.304	0.4345	0.4436
287.566	0.4355	0.4456
287.828	0.4361	0.4472
288.09	0.4361	0.4475
288.352	0.4348	0.4457
288.614	0.4322	0.4432
288.876	0.4294	0.4408
289.138	0.4279	0.4385
289.399	0.4275	0.4366
289.661	0.4275	0.4346
289.923	0.4276	0.4326
290.185	0.4288	0.4312
290.447	0.4314	0.4304
290.709	0.435	0.4302
290.971	0.4386	0.4308
291.233	0.4416	0.4326
291.495	0.4429	0.4358
291.757	0.4427	0.4388
292.019	0.4413	0.4413
292.28	0.4384	0.4443
292.542	0.4346	0.4475
292.804	0.4316	0.4494
293.066	0.4297	0.4497
293.328	0.4283	0.4486
293.59	0.4271	0.4469
293.852	0.4264	0.4448
294.114	0.4264	0.4422
294.376	0.4266	0.4392
294.637	0.4268	0.4363
294.899	0.4278	0.4338
295.161	0.4296	0.4313
295.423	0.4319	0.4294
295.685	0.4348	0.429
295.947	0.4378	0.4304
296.209	0.4403	0.4338
296.471	0.4413	0.4378
296.733	0.4411	0.4411
296.995	0.4397	0.4435
297.257	0.4374	0.4456
297.518	0.4348	0.4471
297.78	0.4324	0.4483
298.042	0.4301	0.4482
298.304	0.4281	0.4471
298.566	0.4263	0.4458
298.828	0.4246	0.4447
299.09	0.4241	0.4444
299.352	0.4254	0.444
299.614	0.4282	0.4439
299.875	0.4317	0.4439
300.137	0.4346	0.4435
300.399	0.4369	0.4427
300.661	0.4383	0.4412
300.923	0.4385	0.4391
301.185	0.4378	0.4365
301.447	0.4368	0.4341
301.709	0.4352	0.4334
301.971	0.4333	0.4346
302.233	0.4319	0.437
302.495	0.4306	0.438
302.756	0.429	0.4375
303.018	0.4278	0.4375
303.28	0.4269	0.4385
303.542	0.426	0.4398
303.804	0.4257	0.4412
304.066	0.4259	0.4427
304.328	0.4259	0.4447
304.59	0.4263	0.4473
304.852	0.4272	0.4504
305.113	0.4288	0.4524
305.375	0.4304	0.453
305.637	0.4313	0.4534
305.899	0.4321	0.4541
306.161	0.4339	0.4552
306.423	0.436	0.4571
306.685	0.4369	0.459
306.947	0.4366	0.46
307.209	0.4359	0.4603
307.471	0.4358	0.4601
307.733	0.4365	0.4598
307.994	0.4375	0.4595
308.256	0.4384	0.4592
308.518	0.4388	0.4581
308.78	0.439	0.4561
309.042	0.4401	0.4545
309.304	0.4421	0.4541
309.566	0.4435	0.4538
309.828	0.4439	0.4524
310.09	0.4441	0.4507
310.351	0.4445	0.4496
310.613	0.4453	0.4494
310.875	0.4461	0.4499
311.137	0.4461	0.4502
311.399	0.4456	0.4505
311.661	0.4456	0.4514
311.923	0.4455	0.4523
312.185	0.4443	0.4518
312.447	0.4433	0.45
312.709	0.4436	0.4476
312.971	0.4444	0.4452
313.232	0.4448	0.4436
313.494	0.4438	0.4427
313.756	0.4421	0.4428
314.018	0.4413	0.4432
314.28	0.4423	0.4435
314.542	0.4433	0.4441
314.804	0.4426	0.4453
315.066	0.4407	0.4461
315.328	0.4398	0.4466
315.589	0.4396	0.447
315.851	0.4399	0.447
316.113	0.4404	0.4472
316.375	0.4406	0.4492
316.637	0.4407	0.452
316.899	0.4418	0.4535
317.161	0.4434	0.4533
317.423	0.4447	0.4526
317.685	0.4453	0.4523
317.947	0.4455	0.4526
318.209	0.446	0.4535
318.47	0.4467	0.4545
318.732	0.4477	0.4547
318.994	0.4492	0.454
319.256	0.4506	0.4527
319.518	0.4513	0.4519
319.78	0.4511	0.4518
320.042	0.4501	0.4524
320.304	0.4483	0.4531
320.566	0.4469	0.4533
320.827	0.4466	0.4529
321.089	0.4467	0.4527
321.351	0.4469	0.4522
321.613	0.4471	0.4514
321.875	0.4475	0.4509
322.137	0.4477	0.4512
322.399	0.4479	0.4516
322.661	0.448	0.4521
322.923	0.448	0.4525
323.185	0.4484	0.4531
323.447	0.4496	0.4536
323.708	0.4508	0.4532
323.97	0.4518	0.4517
324.232	0.4527	0.4503
324.494	0.4531	0.4491
324.756	0.4529	0.4476
325.018	0.4528	0.4466
325.28	0.453	0.4472
325.542	0.4528	0.4492
325.804	0.4516	0.4522
326.065	0.4495	0.4547
326.327	0.4474	0.4564
326.589	0.4452	0.4583
326.851	0.443	0.4607
327.113	0.4412	0.4627
327.375	0.4403	0.464
327.637	0.4407	0.4652
327.899	0.4419	0.4665
328.161	0.4438	0.4669
328.423	0.4474	0.4661
328.685	0.4523	0.4646
328.946	0.457	0.4635
329.208	0.4609	0.4627
329.47	0.4643	0.4617
329.732	0.467	0.4609
329.994	0.469	0.4607
330.256	0.4704	0.4608
330.518	0.471	0.4609
330.78	0.4708	0.4617
331.042	0.4695	0.463
331.303	0.4669	0.4642
331.565	0.4634	0.4649
331.827	0.46	0.4648
332.089	0.4577	0.4641
332.351	0.4569	0.4631
332.613	0.457	0.4621
332.875	0.4574	0.4615
333.137	0.4585	0.461
333.399	0.4604	0.4601
333.661	0.4627	0.4589
333.923	0.4652	0.4576
334.184	0.4673	0.4563
334.446	0.4677	0.4552
334.708	0.4666	0.455
334.97	0.4656	0.4552
335.232	0.4655	0.4546
335.494	0.4659	0.4538
335.756	0.4664	0.4537
336.018	0.4666	0.4537
336.28	0.4662	0.4531
336.541	0.4651	0.453
336.803	0.4638	0.4543
337.065	0.4631	0.4568
337.327	0.4628	0.4597
337.589	0.4622	0.4624
337.851	0.4614	0.4647
338.113	0.4604	0.4666
338.375	0.4599	0.4681
338.637	0.4607	0.4692
338.899	0.4633	0.4693
339.161	0.4668	0.4685
339.422	0.47	0.4677
339.684	0.4723	0.467
339.946	0.4741	0.466
340.208	0.4755	0.4643
340.47	0.4759	0.4629
340.732	0.476	0.4624
340.994	0.4761	0.4619
341.256	0.4761	0.4608
341.518	0.4765	0.4594
341.779	0.4776	0.4588
342.041	0.4781	0.4597
342.303	0.4776	0.461
342.565	0.4772	0.462
342.827	0.4773	0.4625
343.089	0.4768	0.4628
343.351	0.4756	0.4633
343.613	0.4744	0.4638
343.875	0.4736	0.4634
344.137	0.4735	0.4623
344.399	0.4741	0.4618
344.66	0.4741	0.4621
344.922	0.4738	0.4635
345.184	0.4743	0.4658
345.446	0.4756	0.467
345.708	0.4766	0.467
345.97	0.4759	0.4669
346.232	0.4737	0.466
346.494	0.4717	0.4638
346.756	0.4711	0.4612
347.017	0.4711	0.4602
347.279	0.4709	0.4614
347.541	0.4703	0.4635
347.803	0.4703	0.4641
348.065	0.4711	0.4638
348.327	0.4726	0.4644
348.589	0.4747	0.4659
348.851	0.4768	0.467
349.113	0.4786	0.467
349.375	0.4801	0.4664
349.637	0.481	0.4661
349.898	0.4811	0.4667
350.16	0.4808	0.468
350.422	0.4804	0.4687
350.684	0.4797	0.4681
350.946	0.4785	0.4674
351.208	0.4772	0.4681
351.47	0.4759	0.469
351.732	0.4746	0.4693
351.994	0.4737	0.4696
352.255	0.4739	0.4695
352.517	0.4747	0.4696
352.779	0.475	0.4704
353.041	0.4744	0.4721
353.303	0.4735	0.4745
353.565	0.4726	0.4769
353.827	0.4724	0.4789
354.089	0.4734	0.4813
354.351	0.4752	0.4836
354.613	0.4779	0.4848
354.875	0.482	0.4848
355.136	0.4865	0.4836
355.398	0.49	0.4819
355.66	0.4916	0.4812
355.922	0.4916	0.481
356.184	0.4915	0.48
356.446	0.4923	0.4779
356.708	0.4925	0.4754
356.97	0.4913	0.4739
357.232	0.4896	0.4732
357.493	0.4882	0.4723
357.755	0.4872	0.4713
358.017	0.4864	0.4705
358.279	0.4861	0.4697
358.541	0.4864	0.47
358.803	0.4866	0.4721
359.065	0.4866	0.4748
359.327	0.487	0.4771
359.589	0.4885	0.4792
359.851	0.4907	0.4808
360.113	0.4925	0.4813
360.374	0.4937	0.4808
360.636	0.4946	0.4797
360.898	0.4958	0.4785
361.16	0.4981	0.4783
361.422	0.5009	0.479
361.684	0.5029	0.4794
361.946	0.5037	0.4788
362.208	0.5037	0.4774
362.47	0.5028	0.4759
362.731	0.5013	0.4747
362.993	0.4992	0.4735
363.255	0.4973	0.4726
363.517	0.4969	0.4722
363.779	0.4975	0.4727
364.041	0.4973	0.4741
364.303	0.495	0.4763
364.565	0.4909	0.4788
364.827	0.4872	0.4809
365.089	0.4852	0.4834
365.351	0.4841	0.4864
365.612	0.4841	0.4883
365.874	0.4859	0.4874
366.136	0.4892	0.4845
366.398	0.493	0.4818
366.66	0.4976	0.4799
366.922	0.5021	0.4787
367.184	0.5062	0.478
367.446	0.5105	0.4774
367.708	0.5144	0.4759
367.969	0.5165	0.4742
368.231	0.5172	0.4732
368.493	0.5175	0.4732
368.755	0.5169	0.4743
369.017	0.5145	0.4765
369.279	0.5106	0.4794
369.541	0.5061	0.4822
369.803	0.5016	0.4846
370.065	0.4973	0.4862
370.327	0.4944	0.4875
370.589	0.4935	0.4898
370.85	0.4936	0.4925
371.112	0.4934	0.4941
371.374	0.4937	0.4941
371.636	0.4954	0.4936
371.898	0.4977	0.4935
372.16	0.5008	0.4929
372.422	0.5053	0.4905
372.684	0.5098	0.487
372.946	0.5128	0.484
373.207	0.5146	0.4826
373.469	0.5154	0.4829
373.731	0.5159	0.4838
373.993	0.5168	0.4845
374.255	0.517	0.4853
374.517	0.5157	0.4861
374.779	0.5137	0.4874
375.041	0.5112	0.4894
375.303	0.5085	0.4923
375.565	0.5065	0.4953
375.827	0.506	0.4978
376.088	0.5069	0.5004
376.35	0.5084	0.503
376.612	0.51	0.5041
376.874	0.5112	0.5032
377.136	0.5128	0.5011
377.398	0.5155	0.4997
377.66	0.5201	0.4989
377.922	0.5264	0.4979
378.184	0.532	0.4968
378.445	0.5355	0.4964
378.707	0.5361	0.4975
378.969	0.5338	0.4994
379.231	0.5311	0.501
379.493	0.5301	0.5025
379.755	0.5287	0.505
380.017	0.5255	0.5083
380.279	0.5217	0.5118
380.541	0.5187	0.5156
380.803	0.5168	0.5197
381.065	0.5159	0.5228
381.326	0.5161	0.5241
381.588	0.5173	0.5246
381.85	0.5188	0.5253
382.112	0.5206	0.5258
382.374	0.5231	0.525
382.636	0.527	0.523
382.898	0.5332	0.5205
383.16	0.5405	0.5192
383.422	0.5472	0.5193
383.683	0.5524	0.5197
383.945	0.5554	0.5198
384.207	0.5564	0.5197
384.469	0.5559	0.5197
384.731	0.5537	0.5199
384.993	0.5508	0.5195
385.255	0.5474	0.5178
385.517	0.5436	0.5159
385.779	0.5403	0.5155
386.041	0.5386	0.5169
386.303	0.5386	0.5182
386.564	0.539	0.5192
386.826	0.5389	0.5214
387.088	0.5379	0.5248
387.35	0.5366	0.5276
387.612	0.5366	0.5289
387.874	0.538	0.5284
388.136	0.5398	0.5267
388.398	0.542	0.5251
388.66	0.5444	0.5246
388.921	0.5464	0.5249
389.183	0.5476	0.5261
389.445	0.5487	0.5277
389.707	0.551	0.5286
389.969	0.5545	0.5288
390.231	0.5584	0.5286
390.493	0.5609	0.5292
390.755	0.5612	0.5317
391.017	0.5592	0.5353
391.279	0.5557	0.5395
391.541	0.5515	0.543
391.802	0.5469	0.5442
392.064	0.5428	0.5437
392.326	0.5394	0.5428
392.588	0.5371	0.5412
392.85	0.5367	0.5388
393.112	0.5384	0.5363
393.374	0.5411	0.5348
393.636	0.5432	0.5342
393.898	0.5437	0.5333
394.159	0.5427	0.5317
394.421	0.5409	0.5311
394.683	0.5392	0.5323
394.945	0.5382	0.5346
395.207	0.5379	0.5366
395.469	0.5384	0.5377
395.731	0.5401	0.5391
395.993	0.5423	0.5424
396.255	0.5441	0.5466
396.517	0.545	0.5495
396.779	0.546	0.5511
397.04	0.5464	0.5524
397.302	0.5453	0.5534
397.564	0.5438	0.5535
397.826	0.5413	0.5531
398.088	0.5389	0.5537
398.35	0.5373	0.5551
398.612	0.5368	0.5547
398.874	0.5368	0.5513
399.136	0.5373	0.547
399.397	0.5377	0.5426
399.659	0.5376	0.5387
399.921	0.5371	0.5362
400.183	0.5357	0.5352
400.445	0.5335	0.5347
400.707	0.5323	0.5339
400.969	0.5324	0.5326
401.231	0.5319	0.5305
401.493	0.531	0.5281
401.755	0.5305	0.5255
402.017	0.5304	0.5235
402.278	0.5303	0.5238
402.54	0.5303	0.5264
402.802	0.5306	0.5291
403.064	0.5316	0.5311
403.326	0.5322	0.5332
403.588	0.5316	0.5354
403.85	0.5301	0.5372
404.112	0.5289	0.5381
404.374	0.5274	0.5388
404.635	0.526	0.5395
404.897	0.5238	0.5397
405.159	0.5211	0.5407
405.421	0.519	0.542
405.683	0.5177	0.5427
405.945	0.5171	0.5419
406.207	0.5169	0.5401
406.469	0.5165	0.5381
406.731	0.5155	0.5365
406.993	0.5147	0.5352
407.255	0.5152	0.5349
407.516	0.5158	0.5346
407.778	0.5163	0.5341
408.04	0.5174	0.5335
408.302	0.5192	0.5327
408.564	0.5219	0.532
408.826	0.5242	0.5317
409.088	0.526	0.5324
409.35	0.5271	0.5331
409.612	0.5267	0.5332
409.873	0.5266	0.5337
410.135	0.5271	0.535
410.397	0.5272	0.537
410.659	0.5272	0.5392
410.921	0.5265	0.5398
411.183	0.5243	0.54
411.445	0.5202	0.5407
411.707	0.5157	0.5413
411.969	0.5123	0.5405
412.231	0.5113	0.5383
412.493	0.5132	0.5353
412.754	0.5164	0.5322
413.016	0.5193	0.5291
413.278	0.5213	0.5262
413.54	0.523	0.5245
413.802	0.525	0.524
414.064	0.5273	0.5244
414.326	0.5281	0.5254
414.588	0.5271	0.5256
414.85	0.5257	0.525
415.111	0.5246	0.5242
415.373	0.524	0.5227
415.635	0.5231	0.5202
415.897	0.5207	0.5172
416.159	0.5177	0.5146
416.421	0.5148	0.5122
416.683	0.5126	0.5095
416.945	0.5113	0.5064
417.207	0.5106	0.5038
417.469	0.5099	0.503
417.731	0.5076	0.5035
417.992	0.5052	0.504
418.254	0.506	0.5041
418.516	0.5087	0.5037
418.778	0.5099	0.5028
419.04	0.51	0.5021
419.302	0.5105	0.5019
419.564	0.5115	0.5024
419.826	0.5123	0.5033
420.088	0.513	0.5042
420.349	0.5138	0.5049
420.611	0.5156	0.5052
420.873	0.5176	0.5049
421.135	0.5191	0.5044
421.397	0.5197	0.5039
421.659	0.5204	0.5031
421.921	0.5215	0.5022
422.183	0.5218	0.5014
422.445	0.5209	0.5014
422.707	0.519	0.5015
422.969	0.5169	0.5013
423.23	0.5149	0.5
423.492	0.513	0.4984
423.754	0.5112	0.4978
424.016	0.5099	0.4986
424.278	0.51	0.5
424.54	0.5113	0.5009
424.802	0.5128	0.5013
425.064	0.514	0.5012
425.326	0.515	0.5011
425.587	0.5154	0.5009
425.849	0.5147	0.5002
426.111	0.5138	0.4993
426.373	0.5138	0.4985
426.635	0.5155	0.498
426.897	0.5175	0.4983
427.159	0.5196	0.499
427.421	0.5218	0.4992
427.683	0.5226	0.4985
427.945	0.5222	0.4973
428.207	0.5207	0.497
428.468	0.5185	0.4975
428.73	0.5171	0.4979
428.992	0.5166	0.4975
429.254	0.5165	0.4973
429.516	0.5143	0.498
429.778	0.512	0.4991
430.04	0.5115	0.5002
430.302	0.5128	0.5008
430.564	0.5134	0.5012
430.825	0.5141	0.5019
431.087	0.5136	0.502
431.349	0.5135	0.5014
431.611	0.5138	0.4998
431.873	0.5149	0.4986
432.135	0.5165	0.4984
432.397	0.5189	0.4989
432.659	0.5231	0.4998
432.921	0.5271	0.4999
433.183	0.5291	0.4994
433.445	0.5293	0.4994
433.706	0.5288	0.5001
433.968	0.5277	0.5018
434.23	0.5275	0.5045
434.492	0.5272	0.507
434.754	0.5256	0.5083
435.016	0.5239	0.5075
435.278	0.5227	0.5047
435.54	0.5223	0.5008
435.802	0.5241	0.4975
436.063	0.5274	0.496
436.325	0.5303	0.4961
436.587	0.532	0.4962
436.849	0.5331	0.4958
437.111	0.5342	0.4937
437.373	0.536	0.4894
437.635	0.5381	0.4849
437.897	0.5389	0.4818
438.159	0.5379	0.48
438.421	0.5365	0.4784
438.683	0.5343	0.477
438.944	0.5313	0.4756
439.206	0.5281	0.4747
439.468	0.525	0.4743
439.73	0.5218	0.4744
439.992	0.5187	0.475
440.254	0.5165	0.4752
440.516	0.5155	0.4743
440.778	0.5158	0.4729
441.04	0.5161	0.472
441.301	0.5155	0.4721
441.563	0.5141	0.4735
441.825	0.512	0.4754
442.087	0.5097	0.4767
442.349	0.5078	0.4764
442.611	0.5063	0.4745
442.873	0.5049	0.4723
443.135	0.5044	0.4712
443.397	0.5042	0.4713
443.659	0.5036	0.4716
443.921	0.5023	0.4723
444.182	0.5007	0.4737
444.444	0.5	0.4747
444.706	0.4999	0.4739
444.968	0.499	0.4719
445.23	0.4971	0.4711
445.492	0.4963	0.4717
445.754	0.497	0.4723
446.016	0.4974	0.4734
446.278	0.4972	0.4756
446.539	0.4974	0.4784
446.801	0.4973	0.4809
447.063	0.4972	0.4828
447.325	0.4983	0.4841
447.587	0.4989	0.4855
447.849	0.4979	0.4862
448.111	0.4963	0.4869
448.373	0.4955	0.4869
448.635	0.4936	0.485
448.897	0.491	0.4828
449.159	0.4891	0.4812
449.42	0.4865	0.4792
449.682	0.4838	0.4759
449.944	0.4815	0.4727
450.206	0.4783	0.4706
450.468	0.4741	0.4702
450.73	0.4715	0.4697
450.992	0.4724	0.4708
451.254	0.4762	0.4698
451.516	0.4804	0.4651
451.777	0.4784	0.4628
452.039	0.4706	0.4625
452.301	0.4672	0.4628
452.563	0.4644	0.4615
452.825	0.464	0.4633
453.087	0.4627	0.4648
453.349	0.4635	0.4658
453.611	0.4618	0.4658
453.873	0.4607	0.4655
454.135	0.4631	0.4647
454.397	0.4565	0.4687
454.658	0.4607	0.4692
454.92	0.463	0.4674
455.182	0.4593	0.4611
