# Supplementary material for: Patterned mechanical feedback establishes a global myosin gradient
Source: Nat Commun. 2022 Nov 17;13:7050. doi: 10.1038/s41467-022-34518-9 (PMC9672098; doi:10.1038/s41467-022-34518-9)
Supplement: Supplementary file 5 — Source Data [file 41467_2022_34518_MOESM5_ESM.zip › Source Data/SI4.xlsx]

## Sheet: Panel D
Pre-activation				Post-activation				Relaxation
Time	Junctional accumulation			Time	Junctional accumulation			Time	Junctional accumulation
0.5	0.0714			5.5	0.0786			10.5	0.0922
1	0.0723			6	0.0816			11	0.0923
1.5	0.0734			6.5	0.0824			11.5	0.0931
2	0.0735			7	0.0837			12	0.0939
2.5	0.0739			7.5	0.0847			12.5	0.0949
3	0.0751			8	0.0854			13	0.0952
3.5	0.0757			8.5	0.0873			13.5	0.0958
4	0.0755			9	0.0885			14	0.0966
4.5	0.0765			9.5	0.0891			14.5	0.0963
5	0.0768							15	0.0994

## Sheet: Panel E
Pre-activation				Post-activation				Relaxation
Time	Junctional accumulation			Time	Junctional accumulation			Time	Junctional accumulation
0.5	0.0688			5.5	0.0715			11.5	0.0873
1	0.0707			6	0.0772			12	0.0876
1.5	0.0704			6.5	0.0769			12.5	0.0889
2	0.0717			7	0.0797			13	0.0899
2.5	0.0726			7.5	0.0806			13.5	0.0905
3	0.0723			8	0.0809			14	0.0907
3.5	0.0731			8.5	0.0827			14.5	0.0911
4	0.0746			9	0.0819			15	0.0925
4.5	0.0747			9.5	0.0829
5	0.0749			10	0.084
				10.5	0.0858
				11	0.087

## Sheet: Panel F
Pre-activation			Post-activation
Strain rate	Myosin rate		Strain rate	Myosin rate
0.0002	0.0055		0.0067	0.0208
0.0015	0.0071		0.0053	0.0122
0.0014	0.008		0.0031	0.015
0.0011	0.0109		0.0119	0.0235
0.0009	0.0119		0.0061	0.0232
0.0016	0.0147		0.0079	0.0199
0.0048	0.0156		0.0157	0.0258
0.0053	0.018		0.0177	0.0282
0.0056	0.0194		0.0063	0.0195

## Sheet: Panel G
DV Position	Strain rate
163.24	0.008
202.525	0.0084
241.81	0.0103
202.525	0.007
163.24	0.0054
123.955	0.0042
163.24	0.0132
202.525	0.0112
241.81	0.0085
176.335	0.033
137.05	0.0103
97.765	0.0043
241.81	0.0118
254.905	0.0114
215.62	0.0056
123.955	0.0061
123.955	0.0124
228.715	0.0037
268	0.0065
228.715	0.0109
150.145	0.0078
110.86	0.0042
71.575	0.01
202.525	0.0079
241.81	0.0152
254.905	0.0224
123.955	0.0126
84.67	0.0082
176.335	0.0095
137.05	0.0073
97.765	0.0093

## Sheet: Panel H
DV Position	Myosin rate
163.24	0.0216
202.525	0.0281
241.81	0.02
202.525	0.0148
163.24	0.016
123.955	0.0154
163.24	0.0247
202.525	0.0248
241.81	0.0201
176.335	0.0253
137.05	0.0263
97.765	0.0284
241.81	0.0249
254.905	0.0163
215.62	0.0223
123.955	0.0151
123.955	0.0304
228.715	0.0126
268	0.0076
228.715	0.0299
150.145	0.0337
110.86	0.0342
71.575	0.0412
202.525	0.0215
241.81	0.0086
254.905	0.0116
123.955	0.029
84.67	0.0322
176.335	0.028
137.05	0.0214
97.765	0.0212
