# Supplementary material for: Patterned mechanical feedback establishes a global myosin gradient
Source: Nat Commun. 2022 Nov 17;13:7050. doi: 10.1038/s41467-022-34518-9 (PMC9672098; doi:10.1038/s41467-022-34518-9)
Supplement: Supplementary file 5 — Source Data [file 41467_2022_34518_MOESM5_ESM.zip › Source Data/SI5.xlsx]

## Sheet: Panel C
Time	Relative edge intensity	Edge length
0.5	1	3.9259
1	0.9883	4.3617
1.5	1.0833	3.8612
2	1.0343	4.5507
2.5	1.0324	4.0275
3	1.0574	4.0763
3.5	1.0093	4.2352
4	1.0287	4.2472
4.5	1.0621	4.4736
5	0.9768	4.676
5.5	1.0492	4.8345
6	1.0758	4.6025
6.5	1.1156	4.6841
7	1.0486	4.0896
7.5	1.1145	4.4024
8	1.1005	4.8707
8.5	1.0421	4.5558
9	1.0234	4.7788
9.5	1.0586	4.866
10	1.0456	5.0554
10.5	1.1042	5.1473
11	1.1262	5.4485
11.5	1.0563	6.2794
12	1.1094	6.0928
12.5	1.0947	5.9338
13	1.1831	5.9316
13.5	1.1791	5.9653
14	1.1288	6.2816
14.5	1.0817	6.7324
15	1.1381	6.6299
15.5	1.0712	7.3052
16	1.0552	7.2169
16.5	1.0891	7.3789
17	1.1405	6.5573
17.5	1.0892	6.1835
18	1.1509	6.2125
18.5	1.0976	6.3111
19	1.1539	6.2342
19.5	1.0798	6.911
20	1.0881	6.5472
20.5	1.1434	7.5497
21	1.2125	5.9603
21.5	1.1002	6.1091
22	1.0767	6.3832
22.5	1.1098	6.4524
23	1.0745	7.1482
23.5	1.0524	6.6166
24	1.0356	7.0647
24.5	1.0963	6.8115
25	1.0733	5.8346
