# Supplementary material for: Patterned mechanical feedback establishes a global myosin gradient
Source: Nat Commun. 2022 Nov 17;13:7050. doi: 10.1038/s41467-022-34518-9 (PMC9672098; doi:10.1038/s41467-022-34518-9)
Supplement: Supplementary file 5 — Source Data [file 41467_2022_34518_MOESM5_ESM.zip › Source Data/SI6.xlsx]

## Sheet: Panel B
Snail embryo 1					Snail embryo 2					Snail embryo 3
Strain rate	Delta strain rate	myosin rate	Delta myosin rate		Strain rate	Delta strain rate	myosin rate	Delta myosin rate		Strain rate	Delta strain rate	myosin rate	Delta myosin rate
0.0083	0.0069	0.0104	0.0016		0.0045	0.0052	0.005	0.002		0.0061	0.0031	0.0055	0.0016
0.007	0.0049	0.009	0.0013		0.0057	0.0058	0.0091	0.0019		0.0075	0.0015	0.0035	0.0012
0.0066	0.0047	0.007	0.0015		0.0044	0.0051	0.0107	0.0014		0.0083	0.0026	0.0009	0.0013
0.0053	0.0057	0.0011	0.0015		0.0031	0.0037	0.0091	0.0016		0.007	0.0037	0	0.001
0.0038	0.0042	-0.0006	0.0014		0.0026	0.0032	0.007	0.0017		0.0047	0.0029	-0.0024	0.0009
0.0024	0.0037	0.0015	0.0013		0.003	0.0033	0.0058	0.0014		0.0037	0.0035	-0.0026	0.0009
0.0013	0.0039	0.0032	0.0011		0.0042	0.0039	0.0059	0.0014		0.0039	0.0036	-0.0013	0.0009
0.0033	0.0039	0.0033	0.0009		0.0059	0.0036	0.0053	0.0014		0.0042	0.0033	0.0004	0.0007
0.0035	0.0035	0.0035	0.0008		0.006	0.0046	0.0057	0.0013		0.0048	0.0041	0.0029	0.0007
0.0021	0.0064	0.0048	0.0007		0.005	0.0024	0.007	0.0017		0.0046	0.005	0.0017	0.0013
0.0019	0.0114	0.0048	0.001		0.003	0.0041	0.0059	0.0014		0.0023	0.0044	0.0008	0.0012
0.005	0.0085	0.0041	0.001		0.0039	0.0035	0.0036	0.0011		0.0022	0.0026	0.0005	0.0007
0.0062	0.0053	0.0051	0.0008		0.0045	0.0037	0.0017	0.0014		0.0037	0.0039	0.0005	0.0007
0.0042	0.0044	0.006	0.0009		0.0051	0.0039	0.0009	0.0014		0.0036	0.0043	0.003	0.0016
0.0033	0.0024	0.0059	0.0012		0.003	0.0039	-0.0004	0.0012		0.0037	0.0041	0.0063	0.0023
0.0037	0.0041	0.006	0.0015		0.0034	0.0048	-0.002	0.0012		0.0035	0.0033	0.008	0.0018
0.0063	0.0067	0.0077	0.0011		0.0058	0.004	0.0022	0.002		0.0045	0.0054	0.0087	0.0016
0.0081	0.0055	0.0129	0.0012		0.0066	0.0049	0.007	0.0032		0.0065	0.0062	0.0078	0.0015
0.0066	0.0031	0.0134	0.0014		0.0063	0.0057	0.009	0.0027		0.008	0.003	0.0055	0.0016
