# Supplementary material for: Patterned mechanical feedback establishes a global myosin gradient
Source: Nat Commun. 2022 Nov 17;13:7050. doi: 10.1038/s41467-022-34518-9 (PMC9672098; doi:10.1038/s41467-022-34518-9)
Supplement: Supplementary file 5 — Source Data [file 41467_2022_34518_MOESM5_ESM.zip › Source Data/SI7.xlsx]

## Sheet: Panel C
Time	m-dot_m_alpha=0	l-dot_l_alpha=0	m-dot_m_alpha!=0	l-dot_l_alpha!=0
-3.75	-0.198507	0.950473	-0.0665361	0.0640576
-3.71231	0.00406336	0.773733	-0.0572638	0.0786886
-3.67462	0.21215	0.538363	-0.0401456	0.0818027
-3.63693	0.398753	0.274418	-0.0177229	0.0729886
-3.59925	0.559896	-0.00238421	0.00696407	0.0430964
-3.56156	0.688569	-0.28186	0.0311512	0.00925785
-3.52387	0.775488	-0.547403	0.0529185	-0.0269094
-3.48618	0.799047	-0.775774	0.0711684	-0.0506911
-3.44849	0.787106	-0.976834	0.0850495	-0.0985134
-3.4108	0.720942	-1.12063	0.0934072	-0.138965
-3.37312	0.621321	-1.19499	0.0948165	-0.189934
-3.33543	0.467661	-1.17817	0.0881864	-0.227557
-3.29774	0.27859	-1.08677	0.0734373	-0.253235
-3.26005	0.0805211	-0.934872	0.0517404	-0.26084
-3.22236	-0.11854	-0.728035	0.0251359	-0.251685
-3.18467	-0.30434	-0.490151	-0.0041502	-0.245722
-3.14698	-0.493836	-0.200191	-0.0340663	-0.209908
-3.1093	-0.630714	0.076945	-0.0624896	-0.196058
-3.07161	-0.756122	0.386841	-0.0869028	-0.134428
-3.03392	-0.80704	0.627835	-0.104872	-0.0993914
-2.99623	-0.798483	0.82991	-0.115249	-0.0636234
-2.95854	-0.729037	0.954646	-0.118744	-0.0468898
-2.92085	-0.614394	1.00789	-0.11689	-0.0378924
-2.88317	-0.500712	1.03836	-0.110414	0.0169969
-2.84548	-0.31267	0.952171	-0.0988998	0.0214359
-2.80779	-0.110249	0.800711	-0.081907	0.0171716
-2.7701	0.0891848	0.599981	-0.0599734	0.0100918
-2.73241	0.260331	0.381059	-0.0345725	0.000898288
-2.69472	0.417627	0.1346	-0.00765773	-0.0228155
-2.65704	0.56194	-0.12672	0.0186053	-0.0517185
-2.61935	0.680102	-0.395382	0.0421163	-0.0849958
-2.58166	0.760946	-0.64596	0.061321	-0.128079
-2.54397	0.7809	-0.856885	0.0755025	-0.16069
-2.50628	0.750081	-1.02224	0.0844137	-0.20349
-2.46859	0.668885	-1.12262	0.0874262	-0.238637
-2.4309	0.562893	-1.16968	0.083037	-0.299073
-2.39322	0.400311	-1.12817	0.0694505	-0.315844
-2.35553	0.206276	-1.01355	0.0458738	-0.33267
-2.31784	-0.00538035	-0.833563	0.0133223	-0.316411
-2.28015	-0.207033	-0.61267	-0.0258107	-0.284853
-2.24246	-0.381924	-0.354654	-0.0688711	-0.239043
-2.20477	-0.530518	-0.0974146	-0.113365	-0.201459
-2.16709	-0.666426	0.186614	-0.156014	-0.139665
-2.1294	-0.783973	0.48682	-0.191757	-0.0352215
-2.09171	-0.864209	0.775373	-0.214732	0.0796774
-2.05402	-0.844959	0.959206	-0.221008	0.131437
-2.01633	-0.792829	1.09912	-0.210337	0.18305
-1.97864	-0.692545	1.17469	-0.185266	0.227207
-1.94095	-0.515552	1.14	-0.149046	0.244971
-1.90327	-0.29797	1.02979	-0.104439	0.244714
-1.86558	-0.0730503	0.862491	-0.0537069	0.241391
-1.82789	0.14638	0.638578	0.00108262	0.207057
-1.7902	0.343057	0.381421	0.0577513	0.150378
-1.75251	0.502367	0.107507	0.113643	0.0896021
-1.71482	0.65686	-0.187741	0.16545	-0.00857237
-1.67714	0.782966	-0.478932	0.209761	-0.140491
-1.63945	0.830514	-0.713884	0.244025	-0.220707
-1.60176	0.874406	-0.963184	0.266715	-0.335577
-1.56407	0.879241	-1.18597	0.276289	-0.454418
-1.52638	0.844422	-1.37526	0.270409	-0.588581
-1.48869	0.736542	-1.46609	0.246877	-0.683781
-1.45101	0.559933	-1.45788	0.205585	-0.745214
-1.41332	0.346104	-1.36599	0.149331	-0.770659
-1.37563	0.116411	-1.20288	0.0823993	-0.773997
-1.33794	-0.104336	-0.984611	0.00810551	-0.759448
-1.30025	-0.279515	-0.759777	-0.0721375	-0.752797
-1.26256	-0.466433	-0.472738	-0.156705	-0.683574
-1.22487	-0.646669	-0.147142	-0.240179	-0.565616
-1.18719	-0.84655	0.246448	-0.312159	-0.367385
-1.1495	-0.91847	0.514754	-0.360589	-0.259905
-1.11181	-0.908405	0.724875	-0.377226	-0.148147
-1.07412	-0.833445	0.875812	-0.360864	-0.0813354
-1.03643	-0.682143	0.906683	-0.316542	-0.0633674
-0.998744	-0.491149	0.858191	-0.252283	-0.0583078
-0.961055	-0.291916	0.750467	-0.175925	-0.0929697
-0.923367	-0.081512	0.578008	-0.0935183	-0.149198
-0.885678	0.139482	0.34504	-0.00918324	-0.230274
-0.84799	0.364129	0.0570373	0.07482	-0.3636
-0.810302	0.546864	-0.235502	0.158617	-0.486201
-0.772613	0.711874	-0.56093	0.244538	-0.647866
-0.734925	0.816092	-0.848711	0.333906	-0.792178
-0.697236	0.954962	-1.20156	0.421345	-1.03218
-0.659548	1.14549	-1.64757	0.49154	-1.43826
-0.621859	1.16291	-1.92194	0.522454	-1.71326
-0.584171	1.09048	-2.08057	0.492666	-1.95892
-0.546482	0.948387	-2.13796	0.387563	-2.11682
-0.508794	0.733126	-2.08177	0.202915	-2.19496
-0.471106	0.351881	-1.8128	-0.0529081	-1.99937
-0.433417	-0.0881933	-1.41242	-0.358449	-1.69774
-0.395729	-0.552861	-0.902493	-0.682047	-1.32569
-0.35804	-1.16736	-0.0925976	-0.988664	-0.657039
-0.320352	-1.52135	0.568463	-1.24933	-0.150188
-0.282663	-1.7775	1.26137	-1.44873	0.395818
-0.244975	-1.96217	1.94962	-1.58557	0.962463
-0.207286	-2.07142	2.59669	-1.66525	1.54434
-0.169598	-2.09959	3.1628	-1.69095	2.14457
-0.13191	-2.0474	3.62987	-1.65839	2.75179
-0.0942211	-1.90546	3.97434	-1.55572	3.33054
-0.0565327	-1.65868	4.15531	-1.36793	3.82109
-0.0188442	-1.29487	4.14135	-1.08471	4.15399
0.0188442	-0.807734	3.91365	-0.710165	4.26594
0.0565327	-0.228254	3.48472	-0.269584	4.12706
0.0942211	0.363542	2.91466	0.192614	3.79887
0.13191	0.872117	2.28745	0.6253	3.39764
0.169598	1.26373	1.64649	0.987287	2.99837
0.207286	1.55071	1.00611	1.25843	2.61492
0.244975	1.74895	0.377445	1.44001	2.24187
0.282663	1.88049	-0.233273	1.54688	1.87551
0.320352	1.95763	-0.810829	1.59758	1.5117
0.35804	1.97207	-1.32518	1.60684	1.14761
0.395729	1.90423	-1.74004	1.58254	0.791025
0.433417	1.7299	-2.03777	1.52674	0.404396
0.471106	1.47145	-2.19687	1.4393	0.100688
0.508794	1.09089	-2.16798	1.32147	-0.123821
0.546482	0.705505	-2.04652	1.17729	-0.344218
0.584171	0.31205	-1.80279	1.01332	-0.527474
0.621859	-0.0928535	-1.42785	0.83803	-0.622335
0.659548	-0.4601	-0.981	0.661387	-0.656572
0.697236	-0.73479	-0.543896	0.493344	-0.697972
0.734925	-0.952952	-0.0921144	0.34171	-0.69117
0.772613	-1.09785	0.33204	0.211024	-0.661981
0.810302	-1.1655	0.702136	0.103145	-0.607872
0.84799	-1.16468	1.00431	0.0184627	-0.536274
0.885678	-1.0656	1.17779	-0.0435687	-0.484465
0.923367	-0.872525	1.21353	-0.0846206	-0.455637
0.961055	-0.624899	1.13568	-0.107544	-0.44581
0.998744	-0.34217	0.96352	-0.115785	-0.442716
1.03643	-0.0317958	0.704064	-0.112566	-0.456921
1.07412	0.263131	0.399566	-0.100587	-0.452416
1.11181	0.558956	0.0157418	-0.0824737	-0.486168
1.1495	0.809664	-0.393262	-0.0613686	-0.524306
1.18719	1.01275	-0.816327	-0.0408418	-0.567195
1.22487	1.11882	-1.19116	-0.0241435	-0.590435
1.26256	1.16565	-1.53139	-0.0136145	-0.634742
1.30025	1.14059	-1.80169	-0.010733	-0.680907
1.33794	1.04099	-1.98882	-0.0164953	-0.722161
1.37563	0.868633	-2.07147	-0.0317319	-0.746576
1.41332	0.633604	-2.04197	-0.0571642	-0.774362
1.45101	0.332317	-1.87512	-0.0930242	-0.773825
1.48869	-0.00584708	-1.58323	-0.138303	-0.752536
1.52638	-0.354848	-1.19087	-0.190172	-0.696789
1.56407	-0.660515	-0.75864	-0.244051	-0.634305
1.60176	-0.92947	-0.280141	-0.294314	-0.532644
1.63945	-1.14978	0.22055	-0.335504	-0.396996
1.67714	-1.28192	0.668921	-0.363786	-0.304888
1.71482	-1.33798	1.06991	-0.377877	-0.217031
1.75251	-1.31579	1.38758	-0.378746	-0.13456
1.7902	-1.21386	1.59941	-0.368374	-0.0538419
1.82789	-1.04259	1.70378	-0.348647	0.0129202
1.86558	-0.810299	1.6916	-0.320888	0.0705261
1.90327	-0.535652	1.57451	-0.285845	0.11893
1.94095	-0.234277	1.3693	-0.244008	0.1602
1.97864	0.0706324	1.09568	-0.19631	0.193461
2.01633	0.375687	0.743794	-0.144824	0.176749
2.05402	0.631538	0.371027	-0.0926832	0.152607
2.09171	0.845363	-0.0212416	-0.0431097	0.118196
2.1294	1.00129	-0.406384	0.00146722	0.0935844
2.16709	1.10857	-0.78016	0.039376	0.0458577
2.20477	1.14301	-1.10518	0.0691147	-0.00705197
2.24246	1.1042	-1.36493	0.0891898	-0.0608719
2.28015	0.970153	-1.50865	0.0986295	-0.0939808
2.31784	0.795671	-1.57192	0.0975445	-0.135007
2.35553	0.556285	-1.51232	0.0872122	-0.15337
2.39322	0.273701	-1.34064	0.0697515	-0.162996
2.4309	-0.0208847	-1.08418	0.0476354	-0.160314
2.46859	-0.30001	-0.760154	0.0231974	-0.151037
2.50628	-0.553078	-0.394134	-0.00172115	-0.135425
2.54397	-0.752821	-0.0214796	-0.0258445	-0.128463
2.58166	-0.914522	0.365074	-0.048295	-0.0997979
2.61935	-1.01541	0.713504	-0.0683771	-0.074636
2.65704	-1.04953	1.0022	-0.0854285	-0.0486368
2.69472	-1.01618	1.22615	-0.0986493	-0.0129617
2.73241	-0.917872	1.3682	-0.106906	0.0322581
2.7701	-0.737305	1.39714	-0.108781	0.0684413
2.80779	-0.523379	1.3431	-0.103057	0.103519
2.84548	-0.279875	1.19945	-0.0894045	0.115097
2.88317	-0.0317709	0.99735	-0.068841	0.122178
2.92085	0.205579	0.739886	-0.0436903	0.108716
2.95854	0.429477	0.439282	-0.0170903	0.0917605
2.99623	0.630486	0.107777	0.00773933	0.0684698
3.03392	0.792382	-0.226545	0.0283548	0.039886
3.07161	0.906896	-0.556559	0.0439191	0.00281862
3.1093	0.923453	-0.796623	0.055368	0.00840946
3.14698	0.912978	-1.03165	0.0642755	-0.026122
3.18467	0.839642	-1.18707	0.0710889	-0.061915
3.22236	0.718096	-1.26888	0.0744555	-0.0976574
3.26005	0.554444	-1.27812	0.0723132	-0.131321
3.29774	0.345788	-1.18815	0.0635442	-0.137826
3.33543	0.133489	-1.04602	0.0487324	-0.151171
3.37312	-0.080893	-0.838157	0.0298276	-0.142775
3.4108	-0.299199	-0.565171	0.00938163	-0.118613
3.44849	-0.497139	-0.266298	-0.0102065	-0.105892
3.48618	-0.653777	0.0437855	-0.0273289	-0.099835
3.52387	-0.783311	0.364007	-0.041459	-0.0802845
3.56156	-0.844976	0.63547	-0.0529221	-0.0779174
3.59925	-0.869132	0.872034	-0.0623467	-0.0571005
3.63693	-0.820665	1.02958	-0.0701831	-0.0387431
3.67462	-0.710763	1.10957	-0.0765008	-0.0261806
3.71231	-0.571863	1.12837	-0.0810425	0.0123649
3.75	-0.386171	1.06226	-0.0834377	0.0287649
