# Supplementary material for: Patterned mechanical feedback establishes a global myosin gradient
Source: Nat Commun. 2022 Nov 17;13:7050. doi: 10.1038/s41467-022-34518-9 (PMC9672098; doi:10.1038/s41467-022-34518-9)
Supplement: Supplementary file 5 — Source Data [file 41467_2022_34518_MOESM5_ESM.zip › Source Data/SI8.xlsx]

## Sheet: Panel A
myosin	detachment	recruitment
0	0	0.200027
0.102041	0.0255102	0.200041
0.204082	0.0510204	0.200062
0.306122	0.0765306	0.200093
0.408163	0.102041	0.20014
0.510204	0.127551	0.200211
0.612245	0.153061	0.200317
0.714286	0.178571	0.200477
0.816327	0.204082	0.200717
0.918367	0.229592	0.201078
1.02041	0.255102	0.20162
1.12245	0.280612	0.202434
1.22449	0.306122	0.203656
1.32653	0.331633	0.205487
1.42857	0.357143	0.208228
1.53061	0.382653	0.212318
1.63265	0.408163	0.2184
1.73469	0.433673	0.227392
1.83673	0.459184	0.240577
1.93878	0.484694	0.259674
2.04082	0.510204	0.28685
2.14286	0.535714	0.324568
2.2449	0.561224	0.375138
2.34694	0.586735	0.439887
2.44898	0.612245	0.518069
2.55102	0.637755	0.606059
2.65306	0.663265	0.697577
2.7551	0.688776	0.78528
2.85714	0.714286	0.862975
2.95918	0.739796	0.927154
3.06122	0.765306	0.977174
3.16327	0.790816	1.01442
3.26531	0.816327	1.04123
3.36735	0.841837	1.06005
3.46939	0.867347	1.07304
3.57143	0.892857	1.08189
3.67347	0.918367	1.08788
3.77551	0.943878	1.0919
3.87755	0.969388	1.0946
3.97959	0.994898	1.0964
4.08163	1.02041	1.09761
4.18367	1.04592	1.09841
4.28571	1.07143	1.09894
4.38776	1.09694	1.09929
4.4898	1.12245	1.09953
4.59184	1.14796	1.09969
4.69388	1.17347	1.09979
4.79592	1.19898	1.09986
4.89796	1.22449	1.09991
5	1.25	1.09994

## Sheet: Panel B
Simulation time	External tension
-20	0.0899316
-19.397	0.101225
-18.794	0.113905
-18.191	0.12813
-17.5879	0.14408
-16.9849	0.16195
-16.3819	0.181953
-15.7789	0.204322
-15.1759	0.22931
-14.5729	0.25719
-13.9698	0.288256
-13.3668	0.322818
-12.7638	0.361206
-12.1608	0.403766
-11.5578	0.450853
-10.9548	0.50283
-10.3518	0.560061
-9.74874	0.622905
-9.14573	0.691701
-8.54271	0.766764
-7.9397	0.848369
-7.33668	0.936737
-6.73367	1.03202
-6.13065	1.13429
-5.52764	1.24352
-4.92462	1.35957
-4.32161	1.48217
-3.71859	1.61094
-3.11558	1.74534
-2.51256	1.88472
-1.90955	2.02829
-1.30653	2.17516
-0.703518	2.32435
-0.100503	2.4748
0.502513	2.62543
1.10553	2.77515
1.70854	2.92289
2.31156	3.06764
2.91457	3.20849
3.51759	3.3446
4.1206	3.47527
4.72362	3.59993
5.32663	3.71814
5.92965	3.8296
6.53266	3.93413
7.13568	4.03165
7.73869	4.12221
8.34171	4.20594
8.94472	4.28303
9.54774	4.35373
10.1508	4.41836
10.7538	4.47724
11.3568	4.53071
11.9598	4.57915
12.5628	4.62291
13.1658	4.66235
13.7688	4.69781
14.3719	4.72961
14.9749	4.75808
15.5779	4.78351
16.1809	4.80617
16.7839	4.8263
17.3869	4.84415
17.9899	4.85992
18.593	4.87379
19.196	4.88595
19.799	4.89654
20.402	4.9057
21.005	4.91355
21.608	4.92018
22.2111	4.92568
22.8141	4.93013
23.4171	4.93359
24.0201	4.9361
24.6231	4.9377
25.2261	4.9384
25.8291	4.93823
26.4322	4.93717
27.0352	4.93521
27.6382	4.93234
28.2412	4.9285
28.8442	4.92366
29.4472	4.91774
30.0503	4.91068
30.6533	4.90238
31.2563	4.89275
31.8593	4.88166
32.4623	4.86898
33.0653	4.85456
33.6683	4.83823
34.2714	4.81982
34.8744	4.79912
35.4774	4.77593
36.0804	4.75
36.6834	4.72111
37.2864	4.68898
37.8894	4.65336
38.4925	4.61399
39.0955	4.57058
39.6985	4.52289
40.3015	4.47067
40.9045	4.41369
41.5075	4.35176
42.1106	4.28477
42.7136	4.21261
43.3166	4.1353
43.9196	4.05291
44.5226	3.96562
45.1256	3.87375
45.7286	3.77768
46.3317	3.67797
46.9347	3.57525
47.5377	3.47031
48.1407	3.36399
48.7437	3.25723
49.3467	3.15103
49.9497	3.04639
50.5528	2.9443
51.1558	2.84571
51.7588	2.75149
52.3618	2.66237
52.9648	2.57898
53.5678	2.50177
54.1709	2.43106
54.7739	2.367
55.3769	2.30956
55.9799	2.25862
56.5829	2.21391
57.1859	2.17507
57.7889	2.14169
58.392	2.1133
58.995	2.08938
59.598	2.06945
60.201	2.05301
60.804	2.03958
61.407	2.02875
62.0101	2.0201
62.6131	2.01328
63.2161	2.00798
63.8191	2.00393
64.4221	2.00088
65.0251	1.99864
65.6281	1.99705
66.2312	1.99596
66.8342	1.99527
67.4372	1.99487
68.0402	1.9947
68.6432	1.9947
69.2462	1.99482
69.8492	1.99502
70.4523	1.99528
71.0553	1.99557
71.6583	1.99587
72.2613	1.99619
72.8643	1.9965
73.4673	1.9968
74.0704	1.99708
74.6734	1.99735
75.2764	1.99761
75.8794	1.99784
76.4824	1.99805
77.0854	1.99825
77.6884	1.99843
78.2915	1.99859
78.8945	1.99874
79.4975	1.99888
80.1005	1.999
80.7035	1.9991
81.3065	1.9992
81.9095	1.99929
82.5126	1.99937
83.1156	1.99944
83.7186	1.9995
84.3216	1.99955
84.9246	1.9996
85.5276	1.99965
86.1307	1.99969
86.7337	1.99972
87.3367	1.99975
87.9397	1.99978
88.5427	1.99981
89.1457	1.99983
89.7487	1.99985
90.3518	1.99986
90.9548	1.99988
91.5578	1.99989
92.1608	1.99991
92.7638	1.99992
93.3668	1.99993
93.9698	1.99993
94.5729	1.99994
95.1759	1.99995
95.7789	1.99995
96.3819	1.99996
96.9849	1.99996
97.5879	1.99997
98.191	1.99997
98.794	1.99997
99.397	1.99998
100	1.99998

## Sheet: Panel C
Distance from furrow	Laplacian	Tension
0	0	nan
1	0	nan
2	0.0191224	nan
3	0.0225561	nan
4	0.0233567	nan
5	0.0238553	nan
6	0.0243994	nan
7	0.0250648	nan
8	0.0258924	5.90108
9	0.0269191	5.31768
10	0.028182	4.74901
11	0.0297147	4.19902
12	0.0315284	3.68485
13	0.0335686	3.19909
14	0.0356588	2.74544
15	0.0374885	2.32817
16	0.0386983	1.95048
17	0.0390161	1.61422
18	0.0383429	1.31975
19	0.0367448	1.06601
20	0.0343787	0.850743
21	0.0314193	0.670821
22	0.0280364	0.522557
23	0.0244206	0.404579
24	0.0207919	0.310918
25	0.0173525	0.236452
26	0.0142336	0.177842
27	0.0114927	0.134142
28	0.00914528	0.100224
29	0.0071848	0.0741037
30	0.00558389	0.0549641
31	0.00429958	0.0404865
32	0.0032836	0.029511
33	0.0024894	0.0216168
34	0.00187495	0.0157214
35	0.00140386	0.011309
36	0.00104549	0.00819651
37	0.00077474	0.00588774
38	0.000571457	0.00418389
39	0.000419711	0.00300007
40	0.000307025	0.00212846
41	0.000223795	0.00149691
42	0.000162678	0.00106162
43	0.000118081	0.000745583
44	8.58008e-05	0.000522037
45	6.27256e-05	0.000370795
46	4.65758e-05	0.000264789
47	3.57249e-05	0.00019519
48	2.90626e-05	0.000154386
49	2.58971e-05	0.000134163
50	2.58971e-05	0.000134163
51	2.90626e-05	0.000154386
52	3.57249e-05	0.00019519
53	4.65758e-05	0.000264789
54	6.27256e-05	0.000370795
55	8.58008e-05	0.000522037
56	0.000118081	0.000745583
57	0.000162678	0.00106162
58	0.000223795	0.00149691
59	0.000307025	0.00212846
60	0.000419711	0.00300007
61	0.000571457	0.00418389
62	0.00077474	0.00588774
63	0.00104549	0.00819651
64	0.00140386	0.011309
65	0.00187495	0.0157214
66	0.0024894	0.0216168
67	0.0032836	0.029511
68	0.00429958	0.0404865
69	0.00558389	0.0549641
70	0.0071848	0.0741037
71	0.00914528	0.100224
72	0.0114927	0.134142
73	0.0142336	0.177842
74	0.0173525	0.236452
75	0.0207919	0.310918
76	0.0244206	0.404579
77	0.0280364	0.522557
78	0.0314193	0.670821
79	0.0343787	0.850743
80	0.0367448	1.06601
81	0.0383429	1.31975
82	0.0390161	1.61422
83	0.0386983	1.95048
84	0.0374885	2.32817
85	0.0356588	2.74544
86	0.0335686	3.19909
87	0.0315284	3.68485
88	0.0297147	4.19902
89	0.028182	4.74901
90	0.0269191	5.31768
91	0.0258924	5.90108
92	0.0250648	nan
93	0.0243994	nan
94	0.0238553	nan
95	0.0233567	nan
96	0.0225561	nan
97	0.0191224	nan
98	0	nan
99	0	nan

## Sheet: Panel D
External tension	Myosin rate
0.2	-0.000557799
0.25	-0.00075197
0.3	-0.000926404
0.35	-0.00100729
0.4	-0.000528466
0.45	0.00107258
0.5	0.0043793
0.55	0.00823059
0.6	0.0116134
0.65	0.0143065
0.7	0.0163524
0.75	0.0179178
0.8	0.0190892
0.85	0.0200156
0.9	0.0207183
0.95	0.0213086
1	0.0217673
1.05	0.0221409
1.1	0.0224691
1.15	0.022738
1.2	0.0229546
1.25	0.0231455
1.3	0.0233195
1.35	0.0234692
1.4	0.0235925

## Sheet: Panel E
Distance from edge	Myosin level
0	7.70374
1	7.48957
2	7.26397
3	7.03762
4	6.80252
5	6.56586
6	6.32326
7	6.07835
8	5.83014
9	5.57929
10	5.32717
11	5.07295
12	4.81848
13	4.5637
14	4.30982
15	4.05713
16	3.80596
17	3.55841
18	3.31446
19	3.07461
20	2.83971
21	2.61092
22	2.39026
23	2.17735
24	1.97309
25	1.7783
26	1.59377
27	1.42012
28	1.25787
29	1.10737
30	0.968784
31	0.842125
32	0.727837
33	0.625768
34	0.5347
35	0.454035
36	0.383104
37	0.32189
38	0.269494
39	0.224438
40	0.185995
41	0.154307
42	0.127867
43	0.105945
44	0.0884445
45	0.0746796
46	0.0639922
47	0.0563518
48	0.0514728
49	0.0489573

## Sheet: Panel E prime
Distance from edge	Myosin level
0	7.18863
1	7.17677
2	7.15598
3	7.09684
4	7.00423
5	6.80298
6	6.41554
7	6.0281
8	5.22664
9	4.16645
10	3.10627
11	2.17839
12	1.54439
13	0.910383
14	0.313342
15	0.213823
16	0.114304
17	0.0456881
18	0.0278617
19	0.0128597
20	0.00802012
21	0.00456141
22	0.00276517
23	0.00191705
24	0.00136472
25	0.00103211
26	0.00082982
27	0.000704158
28	0.000624752
29	0.000575525
30	0.00054462
31	0.00052439
32	0.000511165
33	0.000503146
34	0.000497848
35	0.000494362
36	0.000492242
37	0.000490841
38	0.000489922
39	0.000489362
40	0.000488991
41	0.000488749
42	0.000488601
43	0.000488503
44	0.00048844
45	0.000488402
46	0.000488376
47	0.000488361
48	0.000488352
49	0.000488348

## Sheet: Panel F
Distance from VF	Strain rate	Delta strain rate	Myosin rate	Delta myosin rate
26.19	0.0129124	0.00202873	0.0254731	0.00175159
39.285	0.0118117	0.00188137	0.0248483	0.00201072
52.38	0.0102399	0.0017521	0.0246729	0.00242124
65.475	0.00791892	0.00121601	0.0236982	0.00236571
78.57	0.00799383	0.00125203	0.0228332	0.00261872
91.665	0.00742237	0.00103837	0.0224696	0.00248234
104.76	0.00626581	0.000861702	0.0213596	0.00206745
117.855	0.00508072	0.00065192	0.0203852	0.0018294
130.95	0.00517343	0.000989524	0.0197436	0.00198847
144.045	0.00446239	0.00149735	0.0186221	0.00180987
157.14	0.00348203	0.0020578	0.017152	0.00194671
170.235	0.00422358	0.00226414	0.0159069	0.00174456
183.33	0.00264244	0.00242608	0.0146487	0.00182993
196.425	0.00069339	0.00264312	0.0127716	0.00195434
209.52	0.000668877	0.0035752	0.0104281	0.00187994
222.615	0.000343482	0.00517801	0.00856854	0.00208681

## Sheet: Panel F prime
Distance from VF	Strain rate	Myosin rate
30.303	0.0129537	0.0280773
36.3636	0.0126243	0.0276355
42.4242	0.0122487	0.0271201
48.4848	0.0118401	0.0265517
54.5455	0.0114064	0.0259432
60.6061	0.0109221	0.0252527
66.6667	0.010414	0.0245233
72.7273	0.00988097	0.0237528
78.7879	0.00931905	0.0229339
84.8485	0.00873754	0.0220809
90.9091	0.00814466	0.0212069
96.9697	0.00754522	0.0203191
103.03	0.00694538	0.0194267
109.091	0.00635205	0.0185403
115.152	0.00577366	0.0176726
121.212	0.00521654	0.0168338
127.273	0.00468518	0.016031
133.333	0.00418387	0.0152711
139.394	0.00371585	0.0145593
145.455	0.00328322	0.0138993
151.515	0.00288702	0.013293
157.576	0.00252727	0.0127408
163.636	0.00220318	0.0122418
169.697	0.00191331	0.0117941
175.758	0.00165572	0.0113951
181.818	0.00142964	0.0110438
187.879	0.00123115	0.0107345
193.939	0.00105753	0.0104632
200	0.00090626	0.0102261
206.061	0.000774943	0.0100198
212.121	0.000661319	0.00984075
218.182	0.00056329	0.00968588
224.242	0.000478941	0.00955227
230.303	0.000406544	0.0094373
236.364	0.000344537	0.00933858
242.424	0.000291549	0.00925401
248.485	0.000246825	0.00918245
254.545	0.000208785	0.00912144
260.606	0.000176388	0.00906936
266.667	0.000148845	0.00902499
272.727	0.000125456	0.00898722
278.788	0.000105622	0.00895513
284.848	8.88262e-05	0.0089279
290.909	7.4614e-05	0.00890481
296.97	6.26125e-05	0.00888527
303.03	5.25559e-05	0.00886886
309.091	4.41305e-05	0.0088551
315.152	3.7015e-05	0.00884344
321.212	3.10205e-05	0.00883361
327.273	2.59702e-05	0.00882531
333.333	2.17209e-05	0.00881831
339.394	1.81511e-05	0.00881243
345.455	1.51494e-05	0.00880747
351.515	1.26369e-05	0.00880331
357.576	1.05397e-05	0.00879983
